# Supplementary material for: 8-Chloro­methyl-5-(2,5-dioxooxolan-3-yl)-3,3a,4,5-tetra­hydro-1H-naphtho­[1,2-c]furan-1,3-dione
Source: Acta Crystallogr Sect E Struct Rep Online. 2013 Jun 8;69(Pt 7):o1031–2. doi: 10.1107/S1600536813014943 (PMC3772467; doi:10.1107/S1600536813014943)
Supplement: Supplementary file 1 [file e-69-o1031-sup1.cif]

##############################################################################
#                                                                            #
# This CIF contains the data in a paper accepted for publication in          #
# Acta Crystallographica Section E. It conforms to the requirements of       #
# Notes for Authors for Acta Crystallographica Section E, and has been       #
# peer reviewed under the auspices of the IUCr Commission on Journals.       #
#                                                                            #
# Full details of the Crystallographic Information File format               #
# are given in the paper "The Crystallographic Information File (CIF):       #
# a New Standard Archive File for Crystallography" by S. R. Hall, F. H.      #
# Allen and I. D. Brown [Acta Cryst. (1991), A47, 655-685].                  #
#                                                                            #
# The current version of the core CIF dictionary is obtainable from          #
# ftp://ftp.iucr.org/pub/cif_core.dic.                                       #
#                                                                            #
# Software is freely available for graphical display of the structure(s)     #
# in this CIF. For information consult the CIF software page                 #
# http://www.iucr.org/resources/cif/software.                                #
#                                                                            #
# This file may be used for bona fide research purposes within the           #
# scientific community so long as proper attribution is given to the journal # 
# article from which it was obtained.                                        #
#                                                                            #
##############################################################################
data_I
_audit_creation_method     SHELXL-97
_chemical_name_systematic
;\
8-Chloromethyl-5-(2,5-dioxooxolan-3-yl)-3,3a,4,5-tetrahydro-1<i>H</i>-\
naphtho[1,2-<i>c</i>]furan-1,3-dione
;
_chemical_name_common     ?
_chemical_formula_moiety     'C17 H13 Cl O6'
_chemical_formula_sum     'C17 H13 Cl O6'
_chemical_formula_iupac     'C17 H13 Cl O6'
_chemical_formula_weight     348.72
_chemical_melting_point     502
_symmetry_cell_setting     triclinic
_symmetry_space_group_name_H-M     'P -1'
_symmetry_space_group_name_Hall     '-p 1'
loop_
    _symmetry_equiv_pos_as_xyz
    'x, y, z'
    '-x, -y, -z'
_cell_length_a     6.8988(15)
_cell_length_b     9.140(2)
_cell_length_c     11.950(3)
_cell_angle_alpha     80.937(9)
_cell_angle_beta     75.365(8)
_cell_angle_gamma     79.614(8)
_cell_volume     712.1(3)
_cell_formula_units_Z     2
_cell_measurement_reflns_used     2542
_cell_measurement_theta_min     2.28
_cell_measurement_theta_max     27.48
_cell_measurement_temperature     173(2)
_exptl_crystal_description     block
_exptl_crystal_colour     colourless
_exptl_crystal_size_max     0.41
_exptl_crystal_size_mid     0.21
_exptl_crystal_size_min     0.15
_exptl_crystal_density_diffrn     1.626
_exptl_crystal_density_meas     ?
_exptl_crystal_density_method     'not measured'
_exptl_crystal_F_000     360
_exptl_absorpt_coefficient_mu     0.302
_exptl_absorpt_correction_type     multi-scan
_exptl_absorpt_process_details     '(CrystalClear; Rigaku, 2008)'
_exptl_absorpt_correction_T_min     0.7016
_exptl_absorpt_correction_T_max     1.0000
_exptl_special_details     ?
_diffrn_ambient_temperature     173(2)
_diffrn_radiation_type     MoK\a
_diffrn_radiation_wavelength     0.71073
_diffrn_radiation_source     'sealed tube'
_diffrn_radiation_monochromator     graphite
_diffrn_measurement_device_type     'Rigaku Saturn724+ CCD'
_diffrn_measurement_method     '\w scans at fixed \c = 45\%'
_diffrn_detector_area_resol_mean     ?
_diffrn_reflns_number     9192
_diffrn_reflns_av_R_equivalents     0.0354
_diffrn_reflns_av_sigmaI/netI     0.0287
_diffrn_reflns_theta_min     3.09
_diffrn_reflns_theta_max     27.49
_diffrn_reflns_theta_full     27.49
_diffrn_measured_fraction_theta_max     0.994
_diffrn_measured_fraction_theta_full     0.994
_diffrn_reflns_limit_h_min     -8
_diffrn_reflns_limit_h_max     8
_diffrn_reflns_limit_k_min     -11
_diffrn_reflns_limit_k_max     11
_diffrn_reflns_limit_l_min     -15
_diffrn_reflns_limit_l_max     15
_diffrn_standards_number     ?
_diffrn_standards_interval_count     ?
_diffrn_standards_interval_time     ?
_diffrn_standards_decay_%     ?
_refine_special_details
;
Refinement of <i>F</i>^2^ against ALL reflections. The weighted <i>R</i>-factor
<i>wR</i> and goodness of fit <i>S</i> are based on <i>F</i>^2^, conventional
<i>R</i>-factors <i>R</i> are based on <i>F</i>, with <i>F</i> set to zero for
negative <i>F</i>^2^. The threshold expression of <i>F</i>^2^ >
\s(<i>F</i>^2^) is used only for calculating <i>R</i>-factors(gt) <i>etc</i>.
and is not relevant to the choice of reflections for refinement.
<i>R</i>-factors based on <i>F</i>^2^ are statistically about twice as large
as those based on <i>F</i>, and <i>R</i>- factors based on ALL data will be
even larger.
;
_reflns_number_total     3238
_reflns_number_gt     3034
_reflns_threshold_expression     I>2sigma(I)
_refine_ls_structure_factor_coef     Fsqd
_refine_ls_matrix_type     full
_refine_ls_R_factor_all     0.0456
_refine_ls_R_factor_gt     0.0423
_refine_ls_wR_factor_gt     0.1057
_refine_ls_wR_factor_ref     0.1081
_refine_ls_goodness_of_fit_ref     1.102
_refine_ls_restrained_S_all     1.102
_refine_ls_number_reflns     3238
_refine_ls_number_parameters     217
_refine_ls_number_restraints     0
_refine_ls_hydrogen_treatment     constr
_refine_ls_weighting_scheme     calc
_refine_ls_weighting_details
         'calc w=1/[\s^2^(Fo^2^)+(0.0492P)^2^+0.3488P] where P=(Fo^2^+2Fc^2^)/3'
_atom_sites_solution_hydrogens     geom
_atom_sites_solution_primary     direct
_atom_sites_solution_secondary     difmap
_refine_ls_shift/su_max     0.001
_refine_ls_shift/su_mean     0.000
_refine_diff_density_max     0.382
_refine_diff_density_min     -0.439
_refine_ls_extinction_method     none
_refine_ls_extinction_coef     ?
loop_
    _atom_type_symbol
    _atom_type_description
    _atom_type_scat_dispersion_real
    _atom_type_scat_dispersion_imag
    _atom_type_scat_source
    'C' 'C' 0.0033 0.0016
                         'International Tables Vol C Tables 4.2.6.8 and 6.1.1.4'
    'H' 'H' 0.0000 0.0000
                         'International Tables Vol C Tables 4.2.6.8 and 6.1.1.4'
    'O' 'O' 0.0106 0.0060
                         'International Tables Vol C Tables 4.2.6.8 and 6.1.1.4'
    'Cl' 'Cl' 0.1484 0.1585
                         'International Tables Vol C Tables 4.2.6.8 and 6.1.1.4'
_computing_data_collection     'CrystalClear (Rigaku, 2008)'
_computing_cell_refinement     'CrystalClear (Rigaku, 2008)'
_computing_data_reduction     'CrystalClear (Rigaku, 2008)'
_computing_structure_solution     'SHELXS97 (Sheldrick, 2008)'
_computing_structure_refinement     'SHELXL97 (Sheldrick, 2008)'
_computing_molecular_graphics     'OLEX2 (Dolomanov <i>et al.</i>, 2009)'
_computing_publication_material     'OLEX2 (Dolomanov <i>et al.</i>, 2009)'
loop_
    _atom_site_type_symbol
    _atom_site_label
    _atom_site_fract_x
    _atom_site_fract_y
    _atom_site_fract_z
    _atom_site_U_iso_or_equiv
    _atom_site_adp_type
    _atom_site_calc_flag
    _atom_site_refinement_flags
    _atom_site_occupancy
    _atom_site_symmetry_multiplicity
    _atom_site_disorder_assembly
    _atom_site_disorder_group
    Cl Cl1 1.05131(7) -0.07996(5) 0.86631(4) 0.03800(15) Uani d . 1 1 . .
    O O1 0.26974(19) 0.57365(14) 0.98000(10) 0.0314(3) Uani d . 1 1 . .
    O O2 0.50528(18) 0.64807(13) 0.82479(10) 0.0277(3) Uani d . 1 1 . .
    O O3 0.70203(18) 0.68985(14) 0.64654(11) 0.0303(3) Uani d . 1 1 . .
    O O4 -0.16049(18) 0.33284(13) 0.54844(11) 0.0301(3) Uani d . 1 1 . .
    O O5 0.05290(17) 0.11884(12) 0.56476(10) 0.0258(3) Uani d . 1 1 . .
    O O6 0.31175(19) -0.05753(13) 0.59407(11) 0.0307(3) Uani d . 1 1 . .
    C C1 0.3305(2) 0.58452(17) 0.87724(14) 0.0236(3) Uani d . 1 1 . .
    C C2 0.2441(2) 0.53951(17) 0.78490(14) 0.0217(3) Uani d . 1 1 . .
    H H2 0.1206 0.6131 0.7772 0.026 Uiso calc R 1 1 . .
    C C3 0.4071(2) 0.56388(18) 0.67298(14) 0.0241(3) Uani d . 1 1 . .
    H H3A 0.4742 0.4670 0.6448 0.029 Uiso calc R 1 1 . .
    H H3B 0.3475 0.6268 0.6112 0.029 Uiso calc R 1 1 . .
    C C4 0.5553(2) 0.64167(17) 0.70584(14) 0.0229(3) Uani d . 1 1 . .
    C C5 0.1782(2) 0.38204(17) 0.82204(13) 0.0198(3) Uani d . 1 1 . .
    H H5 0.1048 0.3789 0.9058 0.024 Uiso calc R 1 1 . .
    C C6 0.0298(2) 0.35351(18) 0.75498(14) 0.0228(3) Uani d . 1 1 . .
    H H6A -0.0792 0.4403 0.7555 0.027 Uiso calc R 1 1 . .
    H H6B -0.0331 0.2643 0.7946 0.027 Uiso calc R 1 1 . .
    C C7 0.1347(2) 0.32835(17) 0.62825(14) 0.0209(3) Uani d . 1 1 . .
    H H7 0.1755 0.4237 0.5823 0.025 Uiso calc R 1 1 . .
    C C8 -0.0087(2) 0.26947(18) 0.57545(14) 0.0235(3) Uani d . 1 1 . .
    C C9 0.2381(2) 0.07047(18) 0.59505(13) 0.0226(3) Uani d . 1 1 . .
    C C10 0.3176(2) 0.20368(16) 0.61997(13) 0.0194(3) Uani d . 1 1 . .
    H H10 0.4219 0.2337 0.5491 0.023 Uiso calc R 1 1 . .
    C C11 0.4192(2) 0.17137(16) 0.72211(13) 0.0183(3) Uani d . 1 1 . .
    C C12 0.3571(2) 0.25765(16) 0.81480(13) 0.0190(3) Uani d . 1 1 . .
    C C13 0.4641(2) 0.22721(17) 0.90297(13) 0.0222(3) Uani d . 1 1 . .
    H H13 0.4250 0.2865 0.9658 0.027 Uiso calc R 1 1 . .
    C C14 0.6257(2) 0.11244(17) 0.90047(14) 0.0237(3) Uani d . 1 1 . .
    H H14 0.6960 0.0934 0.9614 0.028 Uiso calc R 1 1 . .
    C C15 0.6854(2) 0.02504(17) 0.80893(14) 0.0213(3) Uani d . 1 1 . .
    C C16 0.5840(2) 0.05678(17) 0.71949(13) 0.0206(3) Uani d . 1 1 . .
    H H16 0.6274 -0.0003 0.6554 0.025 Uiso calc R 1 1 . .
    C C17 0.8514(2) -0.10779(18) 0.80455(15) 0.0259(3) Uani d . 1 1 . .
    H H17A 0.9082 -0.1267 0.7225 0.031 Uiso calc R 1 1 . .
    H H17B 0.7930 -0.1975 0.8474 0.031 Uiso calc R 1 1 . .
loop_
    _atom_site_aniso_label
    _atom_site_aniso_U_11
    _atom_site_aniso_U_22
    _atom_site_aniso_U_33
    _atom_site_aniso_U_12
    _atom_site_aniso_U_13
    _atom_site_aniso_U_23
    Cl1 0.0321(2) 0.0391(3) 0.0504(3) 0.00849(18) -0.0251(2) -0.0182(2)
    O1 0.0324(6) 0.0352(7) 0.0283(6) -0.0042(5) -0.0050(5) -0.0130(5)
    O2 0.0287(6) 0.0309(6) 0.0285(6) -0.0087(5) -0.0100(5) -0.0079(5)
    O3 0.0303(6) 0.0306(6) 0.0324(7) -0.0097(5) -0.0082(5) -0.0032(5)
    O4 0.0269(6) 0.0288(6) 0.0394(7) -0.0020(5) -0.0181(5) -0.0038(5)
    O5 0.0256(6) 0.0227(6) 0.0339(6) -0.0028(4) -0.0137(5) -0.0070(5)
    O6 0.0334(6) 0.0226(6) 0.0396(7) 0.0017(5) -0.0136(5) -0.0118(5)
    C1 0.0232(7) 0.0202(7) 0.0292(8) 0.0000(6) -0.0082(6) -0.0084(6)
    C2 0.0205(7) 0.0191(7) 0.0277(8) 0.0003(6) -0.0092(6) -0.0072(6)
    C3 0.0286(8) 0.0213(7) 0.0256(8) -0.0070(6) -0.0101(6) -0.0025(6)
    C4 0.0249(8) 0.0184(7) 0.0271(8) -0.0007(6) -0.0105(6) -0.0031(6)
    C5 0.0172(7) 0.0202(7) 0.0224(7) -0.0011(5) -0.0041(6) -0.0062(6)
    C6 0.0180(7) 0.0226(7) 0.0293(8) -0.0020(6) -0.0062(6) -0.0074(6)
    C7 0.0199(7) 0.0183(7) 0.0269(8) -0.0023(5) -0.0096(6) -0.0032(6)
    C8 0.0241(8) 0.0225(7) 0.0257(8) -0.0041(6) -0.0088(6) -0.0028(6)
    C9 0.0237(7) 0.0238(8) 0.0220(7) -0.0023(6) -0.0075(6) -0.0055(6)
    C10 0.0190(7) 0.0198(7) 0.0204(7) -0.0026(5) -0.0059(5) -0.0035(6)
    C11 0.0182(7) 0.0174(7) 0.0202(7) -0.0046(5) -0.0057(5) -0.0009(5)
    C12 0.0184(7) 0.0177(7) 0.0214(7) -0.0036(5) -0.0049(5) -0.0018(5)
    C13 0.0266(8) 0.0203(7) 0.0207(7) -0.0045(6) -0.0059(6) -0.0040(6)
    C14 0.0261(8) 0.0223(7) 0.0253(8) -0.0038(6) -0.0116(6) -0.0010(6)
    C15 0.0202(7) 0.0183(7) 0.0263(8) -0.0027(5) -0.0076(6) -0.0015(6)
    C16 0.0209(7) 0.0191(7) 0.0229(7) -0.0028(6) -0.0054(6) -0.0054(6)
    C17 0.0254(8) 0.0209(7) 0.0345(9) -0.0002(6) -0.0137(7) -0.0050(6)
_geom_special_details
;
All e.s.d.'s (except the e.s.d. in the dihedral angle between two l.s. planes)
are estimated using the full covariance matrix. The cell e.s.d.'s are taken
into account individually in the estimation of e.s.d.'s in distances, angles
and torsion angles; correlations between e.s.d.'s in cell parameters are only
used when they are defined by crystal symmetry. An approximate (isotropic)
treatment of cell e.s.d.'s is used for estimating e.s.d.'s involving l.s.
planes.
;
loop_
    _geom_bond_atom_site_label_1
    _geom_bond_atom_site_label_2
    _geom_bond_site_symmetry_2
    _geom_bond_distance
    _geom_bond_publ_flag
    Cl1 C17 . 1.7920(16) ?
    O1 C1 . 1.187(2) ?
    O2 C4 . 1.384(2) ?
    O2 C1 . 1.393(2) ?
    O3 C4 . 1.192(2) ?
    O4 C8 . 1.1957(19) ?
    O5 C8 . 1.3818(19) ?
    O5 C9 . 1.3923(19) ?
    O6 C9 . 1.189(2) ?
    C1 C2 . 1.518(2) ?
    C2 C3 . 1.529(2) ?
    C2 C5 . 1.552(2) ?
    C2 H2 . 1.0000 ?
    C3 C4 . 1.503(2) ?
    C3 H3A . 0.9900 ?
    C3 H3B . 0.9900 ?
    C5 C12 . 1.515(2) ?
    C5 C6 . 1.528(2) ?
    C5 H5 . 1.0000 ?
    C6 C7 . 1.538(2) ?
    C6 H6A . 0.9900 ?
    C6 H6B . 0.9900 ?
    C7 C8 . 1.510(2) ?
    C7 C10 . 1.535(2) ?
    C7 H7 . 1.0000 ?
    C9 C10 . 1.520(2) ?
    C10 C11 . 1.520(2) ?
    C10 H10 . 1.0000 ?
    C11 C12 . 1.395(2) ?
    C11 C16 . 1.398(2) ?
    C12 C13 . 1.399(2) ?
    C13 C14 . 1.384(2) ?
    C13 H13 . 0.9500 ?
    C14 C15 . 1.390(2) ?
    C14 H14 . 0.9500 ?
    C15 C16 . 1.386(2) ?
    C15 C17 . 1.509(2) ?
    C16 H16 . 0.9500 ?
    C17 H17A . 0.9900 ?
    C17 H17B . 0.9900 ?
loop_
    _geom_angle_atom_site_label_1
    _geom_angle_atom_site_label_2
    _geom_angle_atom_site_label_3
    _geom_angle_site_symmetry_1
    _geom_angle_site_symmetry_3
    _geom_angle
    _geom_angle_publ_flag
    C4 O2 C1 . . 110.80(12) ?
    C8 O5 C9 . . 110.77(12) ?
    O1 C1 O2 . . 120.33(14) ?
    O1 C1 C2 . . 129.76(15) ?
    O2 C1 C2 . . 109.90(13) ?
    C1 C2 C3 . . 103.52(12) ?
    C1 C2 C5 . . 110.96(13) ?
    C3 C2 C5 . . 118.62(12) ?
    C1 C2 H2 . . 107.8 ?
    C3 C2 H2 . . 107.8 ?
    C5 C2 H2 . . 107.8 ?
    C4 C3 C2 . . 105.08(13) ?
    C4 C3 H3A . . 110.7 ?
    C2 C3 H3A . . 110.7 ?
    C4 C3 H3B . . 110.7 ?
    C2 C3 H3B . . 110.7 ?
    H3A C3 H3B . . 108.8 ?
    O3 C4 O2 . . 120.22(14) ?
    O3 C4 C3 . . 129.78(15) ?
    O2 C4 C3 . . 109.95(13) ?
    C12 C5 C6 . . 110.91(12) ?
    C12 C5 C2 . . 112.48(12) ?
    C6 C5 C2 . . 112.64(13) ?
    C12 C5 H5 . . 106.8 ?
    C6 C5 H5 . . 106.8 ?
    C2 C5 H5 . . 106.8 ?
    C5 C6 C7 . . 111.94(12) ?
    C5 C6 H6A . . 109.2 ?
    C7 C6 H6A . . 109.2 ?
    C5 C6 H6B . . 109.2 ?
    C7 C6 H6B . . 109.2 ?
    H6A C6 H6B . . 107.9 ?
    C8 C7 C10 . . 103.64(12) ?
    C8 C7 C6 . . 108.82(13) ?
    C10 C7 C6 . . 112.36(12) ?
    C8 C7 H7 . . 110.6 ?
    C10 C7 H7 . . 110.6 ?
    C6 C7 H7 . . 110.6 ?
    O4 C8 O5 . . 120.53(14) ?
    O4 C8 C7 . . 129.30(15) ?
    O5 C8 C7 . . 110.11(13) ?
    O6 C9 O5 . . 120.05(15) ?
    O6 C9 C10 . . 130.51(15) ?
    O5 C9 C10 . . 109.38(13) ?
    C9 C10 C11 . . 114.41(12) ?
    C9 C10 C7 . . 103.68(12) ?
    C11 C10 C7 . . 116.64(12) ?
    C9 C10 H10 . . 107.2 ?
    C11 C10 H10 . . 107.2 ?
    C7 C10 H10 . . 107.2 ?
    C12 C11 C16 . . 119.82(13) ?
    C12 C11 C10 . . 121.42(13) ?
    C16 C11 C10 . . 118.70(13) ?
    C11 C12 C13 . . 118.55(14) ?
    C11 C12 C5 . . 121.75(13) ?
    C13 C12 C5 . . 119.70(13) ?
    C14 C13 C12 . . 121.30(14) ?
    C14 C13 H13 . . 119.3 ?
    C12 C13 H13 . . 119.3 ?
    C13 C14 C15 . . 120.07(14) ?
    C13 C14 H14 . . 120.0 ?
    C15 C14 H14 . . 120.0 ?
    C16 C15 C14 . . 119.13(14) ?
    C16 C15 C17 . . 117.99(14) ?
    C14 C15 C17 . . 122.83(14) ?
    C15 C16 C11 . . 121.09(14) ?
    C15 C16 H16 . . 119.5 ?
    C11 C16 H16 . . 119.5 ?
    C15 C17 Cl1 . . 112.50(11) ?
    C15 C17 H17A . . 109.1 ?
    Cl1 C17 H17A . . 109.1 ?
    C15 C17 H17B . . 109.1 ?
    Cl1 C17 H17B . . 109.1 ?
    H17A C17 H17B . . 107.8 ?
loop_
    _geom_torsion_atom_site_label_1
    _geom_torsion_atom_site_label_2
    _geom_torsion_atom_site_label_3
    _geom_torsion_atom_site_label_4
    _geom_torsion_site_symmetry_1
    _geom_torsion_site_symmetry_2
    _geom_torsion_site_symmetry_3
    _geom_torsion_site_symmetry_4
    _geom_torsion
    _geom_torsion_publ_flag
    C4 O2 C1 O1 . . . . 176.48(15) ?
    C4 O2 C1 C2 . . . . -4.14(16) ?
    O1 C1 C2 C3 . . . . -172.78(17) ?
    O2 C1 C2 C3 . . . . 7.90(16) ?
    O1 C1 C2 C5 . . . . -44.5(2) ?
    O2 C1 C2 C5 . . . . 136.19(13) ?
    C1 C2 C3 C4 . . . . -8.38(15) ?
    C5 C2 C3 C4 . . . . -131.77(13) ?
    C1 O2 C4 O3 . . . . -179.38(14) ?
    C1 O2 C4 C3 . . . . -1.65(17) ?
    C2 C3 C4 O3 . . . . -175.99(16) ?
    C2 C3 C4 O2 . . . . 6.56(17) ?
    C1 C2 C5 C12 . . . . -72.89(16) ?
    C3 C2 C5 C12 . . . . 46.72(18) ?
    C1 C2 C5 C6 . . . . 160.87(12) ?
    C3 C2 C5 C6 . . . . -79.51(16) ?
    C12 C5 C6 C7 . . . . -54.14(17) ?
    C2 C5 C6 C7 . . . . 72.94(16) ?
    C5 C6 C7 C8 . . . . 168.26(12) ?
    C5 C6 C7 C10 . . . . 54.08(17) ?
    C9 O5 C8 O4 . . . . 176.79(15) ?
    C9 O5 C8 C7 . . . . -5.78(17) ?
    C10 C7 C8 O4 . . . . -169.45(17) ?
    C6 C7 C8 O4 . . . . 70.8(2) ?
    C10 C7 C8 O5 . . . . 13.41(16) ?
    C6 C7 C8 O5 . . . . -106.35(14) ?
    C8 O5 C9 O6 . . . . 177.93(15) ?
    C8 O5 C9 C10 . . . . -4.67(17) ?
    O6 C9 C10 C11 . . . . -42.1(2) ?
    O5 C9 C10 C11 . . . . 140.82(13) ?
    O6 C9 C10 C7 . . . . -170.26(17) ?
    O5 C9 C10 C7 . . . . 12.71(16) ?
    C8 C7 C10 C9 . . . . -15.08(15) ?
    C6 C7 C10 C9 . . . . 102.23(14) ?
    C8 C7 C10 C11 . . . . -141.81(13) ?
    C6 C7 C10 C11 . . . . -24.50(18) ?
    C9 C10 C11 C12 . . . . -125.35(15) ?
    C7 C10 C11 C12 . . . . -4.1(2) ?
    C9 C10 C11 C16 . . . . 57.57(18) ?
    C7 C10 C11 C16 . . . . 178.79(13) ?
    C16 C11 C12 C13 . . . . 0.5(2) ?
    C10 C11 C12 C13 . . . . -176.56(13) ?
    C16 C11 C12 C5 . . . . -179.44(13) ?
    C10 C11 C12 C5 . . . . 3.5(2) ?
    C6 C5 C12 C11 . . . . 25.70(19) ?
    C2 C5 C12 C11 . . . . -101.46(16) ?
    C6 C5 C12 C13 . . . . -154.22(14) ?
    C2 C5 C12 C13 . . . . 78.62(17) ?
    C11 C12 C13 C14 . . . . -1.2(2) ?
    C5 C12 C13 C14 . . . . 178.68(14) ?
    C12 C13 C14 C15 . . . . 0.3(2) ?
    C13 C14 C15 C16 . . . . 1.5(2) ?
    C13 C14 C15 C17 . . . . -176.01(14) ?
    C14 C15 C16 C11 . . . . -2.3(2) ?
    C17 C15 C16 C11 . . . . 175.37(14) ?
    C12 C11 C16 C15 . . . . 1.3(2) ?
    C10 C11 C16 C15 . . . . 178.39(14) ?
    C16 C15 C17 Cl1 . . . . 147.27(13) ?
    C14 C15 C17 Cl1 . . . . -35.2(2) ?
loop_
    _geom_hbond_atom_site_label_D
    _geom_hbond_atom_site_label_H
    _geom_hbond_atom_site_label_A
    _geom_hbond_site_symmetry_A
    _geom_hbond_distance_DH
    _geom_hbond_distance_HA
    _geom_hbond_distance_DA
    _geom_hbond_angle_DHA
    C3 H3B O4 2_566 0.99 2.51 3.420(2) 153.1
    C5 H5 O1 2_567 1.00 2.59 3.386(2) 136.1
    C7 H7 O4 2_566 1.00 2.51 3.468(2) 160.1
    C14 H14 Cl1 . 0.95 2.75 3.1045(17) 102.9
data_global
_journal_date_recd_electronic     2013-04-12
_journal_date_accepted     2013-05-30
_journal_name_full     'Acta Crystallographica, Section E'
_journal_year     2013
_journal_volume     69
_journal_issue      7
_journal_page_first     o1031
_journal_page_last     o1032
_journal_paper_category     QO
_journal_paper_doi     10.1107/S1600536813014943
_journal_coeditor_code     ZP2004
_publ_contact_author_name     'J. G. Liu'
_publ_contact_author_address
;
Laboratory of Advanced Polymer Materials,
Institute of Chemistry, Chinese Academy of Sciences (ICCAS),
Beijing 100190, People's Republic of China
;
_publ_contact_author_email     liujg@iccas.ac.cn
_publ_contact_author_fax     '86-10-62569562'
_publ_contact_author_phone     '86-10-62529173'
_publ_section_title
;\
8-Chloromethyl-5-(2,5-dioxooxolan-3-yl)-3,3a,4,5-tetrahydro-1<i>H</i>-\
naphtho[1,2-<i>c</i>]furan-1,3-dione
;
loop_
    _publ_author_name
    _publ_author_footnote
    _publ_author_address
    'Guo, Y. Z.' .
;
Laboratory of Advanced Polymer Materials,
Institute of Chemistry, Chinese Academy of Sciences (ICCAS),
Beijing 100190, People's Republic of China
;
    'Song, Y. Z.' .
;
Beijing BOE Display Technology Co., Ltd
No. 118 Jinghaiyilu, BDA, Beijing 100176
;
    'Liu, J. G.' .
;
Laboratory of Advanced Polymer Materials,
Institute of Chemistry, Chinese Academy of Sciences (ICCAS),
Beijing 100190, People's Republic of China
;
    'Yang, S. Y.' .
;
Laboratory of Advanced Polymer Materials,
Institute of Chemistry, Chinese Academy of Sciences (ICCAS),
Beijing 100190, People's Republic of China
;
