# Supplementary material for: 8-Chloro­methyl-5-(2,5-dioxooxolan-3-yl)-3,3a,4,5-tetra­hydro-1H-naphtho­[1,2-c]furan-1,3-dione
Source: Acta Crystallogr Sect E Struct Rep Online. 2013 Jun 8;69(Pt 7):o1031–2. doi: 10.1107/S1600536813014943 (PMC3772467; doi:10.1107/S1600536813014943)
Supplement: Supplementary file 2 [file e-69-o1031-Isup2.hkl]

# 
# h,k,l, Fc-squared, Fo-squared, sigma(Fo-squared) and status flag 
# 
data_I
_shelx_title ' sa2518 in P-1' 
_shelx_refln_list_code          4 
_shelx_F_calc_maximum      106.20 
_exptl_crystal_F_000       360.00 
_reflns_d_resolution_high  0.7699 
 
loop_ 
 _symmetry_equiv_pos_as_xyz 
 'x, y, z' 
 '-x, -y, -z' 
 
_cell_length_a     6.8988 
_cell_length_b     9.1401 
_cell_length_c    11.9499 
_cell_angle_alpha  80.937 
_cell_angle_beta   75.365 
_cell_angle_gamma  79.614 
 
_shelx_F_squared_multiplier     1.000 
 
loop_ 
 _refln_index_h 
 _refln_index_k 
 _refln_index_l 
 _refln_F_squared_calc 
 _refln_F_squared_meas 
 _refln_F_squared_sigma 
 _refln_observed_status 
   1   0   0       89.77       71.33      2.24 o 
   2   0   0       60.71       50.15      1.07 o 
   3   0   0      835.45      859.49     20.91 o 
   4   0   0       49.04       45.32      2.71 o 
   5   0   0       23.86       24.42      1.38 o 
   6   0   0       40.38       41.30      2.27 o 
   7   0   0       26.71       33.81      4.04 o 
   8   0   0       55.59       57.68      2.93 o 
  -8   1   0      103.76      104.40      3.79 o 
  -7   1   0        0.62        2.02      0.98 o 
  -6   1   0      201.70      193.71      3.07 o 
  -5   1   0        0.40        4.25      0.65 o 
  -4   1   0      202.28      178.84      2.19 o 
  -3   1   0     1492.15     1701.95     20.93 o 
  -2   1   0       90.32       92.27      2.19 o 
  -1   1   0     2013.87     2071.15     13.02 o 
   1   1   0       18.38       20.84      0.58 o 
   2   1   0      704.04      735.50     11.35 o 
   3   1   0      481.81      511.91      7.33 o 
   4   1   0        0.50        2.74      0.47 o 
   5   1   0        4.21        3.39      0.72 o 
   6   1   0       10.28        9.46      0.78 o 
   7   1   0      105.97      111.71      3.42 o 
   8   1   0       31.56       32.10      3.24 o 
  -8   2   0       31.21       31.72      1.88 o 
  -7   2   0      153.63      151.03      5.85 o 
  -6   2   0      297.83      287.55      8.01 o 
  -5   2   0       42.00       42.72      3.50 o 
  -4   2   0       46.06       38.62      1.38 o 
  -3   2   0       17.89       11.48      0.53 o 
  -2   2   0      234.13      256.16      4.32 o 
  -1   2   0      178.83      167.12      3.88 o 
   0   2   0       96.60       88.92      2.37 o 
   1   2   0        1.81        2.19      0.66 o 
   2   2   0      856.11      871.20      7.24 o 
   3   2   0      841.62      815.20     17.98 o 
   4   2   0      205.41      212.10      4.23 o 
   5   2   0        8.18        5.72      0.69 o 
   6   2   0       79.44       76.86      1.52 o 
   7   2   0       21.89       22.78      1.69 o 
   8   2   0        2.36        3.88      0.94 o 
  -7   3   0        1.73        2.38      0.73 o 
  -6   3   0      109.52      102.36      7.49 o 
  -5   3   0      134.86      137.85      2.56 o 
  -4   3   0      466.72      459.37      7.49 o 
  -3   3   0      257.83      266.15      5.38 o 
  -2   3   0     1782.96     1945.82     51.60 o 
  -1   3   0     1935.41     2065.25      9.93 o 
   0   3   0     1698.64     1826.79     17.92 o 
   1   3   0     2832.71     3360.65     34.28 o 
   2   3   0     2756.38     3247.20     21.42 o 
   3   3   0        1.28        1.65      0.40 o 
   4   3   0      748.71      729.82     18.86 o 
   5   3   0       15.55       15.79      1.17 o 
   6   3   0      202.40      185.06      2.88 o 
   7   3   0       46.12       43.22      2.30 o 
   8   3   0        1.23        1.92      0.71 o 
  -7   4   0      103.71      111.74      6.49 o 
  -6   4   0       36.27       47.36      2.68 o 
  -5   4   0       16.86        9.07      1.27 o 
  -4   4   0       10.23       10.07      1.08 o 
  -3   4   0       78.55       66.77      3.88 o 
  -2   4   0      267.94      253.13      5.07 o 
  -1   4   0      243.49      253.79      4.04 o 
   0   4   0     1645.57     1747.99     30.17 o 
   1   4   0      683.38      767.76     16.28 o 
   2   4   0      207.09      244.88      5.65 o 
   3   4   0     1474.86     1638.04     29.20 o 
   4   4   0       36.29       33.18      2.32 o 
   5   4   0        7.93        8.63      1.40 o 
   6   4   0       32.33       34.21      1.85 o 
   7   4   0      141.89      138.22      5.38 o 
   8   4   0       23.76       23.65      3.42 o 
  -7   5   0        6.40        6.74      1.05 o 
  -6   5   0        9.61       10.32      1.46 o 
  -5   5   0      292.82      290.76      6.43 o 
  -4   5   0      154.19      182.28      2.92 o 
  -3   5   0      294.28      295.82      9.71 o 
  -2   5   0       58.40       44.98      1.55 o 
  -1   5   0     3122.81     3467.10     86.86 o 
   0   5   0      391.88      374.49      5.71 o 
   1   5   0       16.10       16.40      0.87 o 
   2   5   0      236.82      250.96      2.00 o 
   3   5   0       55.95       54.80      1.53 o 
   4   5   0      153.61      153.82      4.77 o 
   5   5   0      213.02      214.16      3.22 o 
   6   5   0        1.46        2.73      0.57 o 
   7   5   0       45.38       48.76      3.02 o 
   8   5   0       23.13       21.81      2.43 o 
  -6   6   0       34.49       39.26      4.69 o 
  -5   6   0        5.22        3.62      3.61 o 
  -4   6   0      222.13      213.49      6.76 o 
  -3   6   0      440.34      429.45     14.80 o 
  -2   6   0       31.37       28.75      1.45 o 
  -1   6   0       62.01       55.59      2.09 o 
   0   6   0      412.41      419.76     11.08 o 
   1   6   0       94.18       92.31      2.45 o 
   2   6   0        5.86        5.75      0.36 o 
   3   6   0      311.56      323.30     10.52 o 
   4   6   0      136.39      138.52      4.12 o 
   5   6   0      108.70       97.83      2.95 o 
   6   6   0        2.84        4.82      1.74 o 
   7   6   0       72.56       74.79      2.68 o 
   8   6   0        3.67        4.62      1.81 o 
  -6   7   0        0.10       -0.25      2.39 o 
  -5   7   0       18.14       18.49      2.38 o 
  -4   7   0        0.09        1.89      0.44 o 
  -3   7   0       88.80       82.36      2.87 o 
  -2   7   0      276.24      272.73      4.29 o 
  -1   7   0      112.62       96.91      4.16 o 
   0   7   0      318.40      311.79      4.80 o 
   1   7   0       26.69       27.87      2.36 o 
   2   7   0       46.72       54.66      2.98 o 
   3   7   0       79.62       83.92      4.82 o 
   4   7   0      155.78      143.92      2.29 o 
   5   7   0        0.37        2.37      0.67 o 
   6   7   0        2.28        2.62      1.32 o 
   7   7   0       29.35       34.95      4.28 o 
  -5   8   0       43.78       41.80      5.27 o 
  -4   8   0        5.92        4.56      1.23 o 
  -3   8   0       13.11       13.45      1.18 o 
  -2   8   0      256.66      247.40      5.54 o 
  -1   8   0        2.11        3.09      1.04 o 
   0   8   0      129.01      133.76      3.34 o 
   1   8   0       59.61       64.34      4.38 o 
   2   8   0       42.23       48.48      4.46 o 
   3   8   0       42.55       43.28      1.75 o 
   4   8   0        3.94        4.42      0.67 o 
   5   8   0       14.71       13.81      1.11 o 
   6   8   0        0.05        1.46      0.49 o 
   7   8   0        0.84        0.69      0.57 o 
  -4   9   0        2.97        3.46      1.10 o 
  -3   9   0       49.65       46.55      3.53 o 
  -2   9   0        7.45        7.94      1.17 o 
  -1   9   0        3.09        3.60      0.67 o 
   0   9   0       63.34       58.63      5.84 o 
   1   9   0        1.61        2.16      1.90 o 
   2   9   0        1.00        1.85      0.62 o 
   3   9   0      369.16      375.97     11.17 o 
   4   9   0        9.14        6.86      1.95 o 
   5   9   0      116.66      122.41      3.41 o 
   6   9   0       14.13       14.44      1.97 o 
  -3  10   0       48.66       51.15      3.41 o 
  -2  10   0       27.09       28.12      2.86 o 
  -1  10   0        5.26        8.89      2.59 o 
   0  10   0       40.21       30.97      2.48 o 
   1  10   0      120.64      131.09      5.09 o 
   2  10   0      233.39      226.36      8.56 o 
   3  10   0        2.12        2.48      1.78 o 
   4  10   0      109.36      127.43      3.16 o 
   5  10   0       89.35       85.95      3.63 o 
  -1  11   0       64.03       62.31      8.14 o 
   0  11   0       14.61       14.54      3.24 o 
   1  11   0        0.62        1.10      1.02 o 
   2  11   0        5.33        4.86      0.78 o 
   3  11   0        0.86        2.63      0.71 o 
   4  11   0        2.91        1.51      1.26 o 
  -3 -11   1        1.12        2.81      1.15 o 
  -2 -11   1       41.63       45.79      3.87 o 
  -1 -11   1       16.28       13.52      2.24 o 
   0 -11   1        0.10        0.49      0.27 o 
   1 -11   1       34.22       32.07      3.97 o 
  -5 -10   1       16.85       21.09      2.92 o 
  -4 -10   1       13.54       14.92      1.76 o 
  -3 -10   1       20.66       24.54      1.92 o 
  -2 -10   1       31.22       31.40      2.68 o 
  -1 -10   1       22.16       21.88      2.00 o 
   0 -10   1        4.48        1.72      1.10 o 
   1 -10   1       93.00       83.90      4.95 o 
   2 -10   1        1.00        0.89      0.33 o 
   3 -10   1       10.66        8.36      1.15 o 
  -6  -9   1       15.33       11.90      2.70 o 
  -5  -9   1       35.98       25.27      7.46 o 
  -4  -9   1        6.54        5.37      1.13 o 
  -3  -9   1       71.39       79.31      2.04 o 
  -2  -9   1        0.24        0.62      0.23 o 
  -1  -9   1      318.12      335.31     17.06 o 
   0  -9   1       53.91       52.06      3.06 o 
   1  -9   1      124.12      117.48      5.14 o 
   2  -9   1       11.35       10.47      1.08 o 
   3  -9   1       40.08       31.89      2.53 o 
   4  -9   1      152.63      151.48      6.35 o 
  -6  -8   1        0.99        3.77      1.29 o 
  -5  -8   1        5.01        3.15      0.61 o 
  -4  -8   1      183.61      189.47      9.02 o 
  -3  -8   1        3.07        3.55      0.54 o 
  -2  -8   1      261.09      270.45      3.81 o 
  -1  -8   1       14.09       15.82      1.20 o 
   0  -8   1        5.37        5.37      0.74 o 
   1  -8   1      179.71      178.55      6.32 o 
   2  -8   1      104.14       96.81      5.41 o 
   3  -8   1        0.72        1.96      0.37 o 
   4  -8   1       27.94       30.76      2.50 o 
   5  -8   1        0.78        0.93      0.52 o 
  -7  -7   1        3.90        4.01      1.18 o 
  -6  -7   1        5.67        2.82      0.69 o 
  -5  -7   1        6.16        5.73      0.69 o 
  -4  -7   1      177.93      174.38     15.99 o 
  -3  -7   1        8.75        5.89      0.99 o 
  -2  -7   1      283.51      293.09      3.93 o 
  -1  -7   1       59.03       68.49      2.90 o 
   0  -7   1        0.81        1.03      0.28 o 
   1  -7   1      264.05      253.11      7.91 o 
   2  -7   1     1030.13     1022.49     16.20 o 
   3  -7   1      102.54       84.16      2.57 o 
   4  -7   1       56.06       54.56      2.77 o 
   5  -7   1        7.77       10.30      1.11 o 
   6  -7   1        6.14       11.35      1.48 o 
  -7  -6   1        6.63        5.73      1.13 o 
  -6  -6   1        0.31        1.92      1.28 o 
  -5  -6   1        0.96        1.81      0.45 o 
  -4  -6   1      170.52      166.37      5.52 o 
  -3  -6   1        8.68       15.06      2.73 o 
  -2  -6   1      123.11      103.73      1.90 o 
  -1  -6   1        0.16        0.77      0.25 o 
   0  -6   1      956.03     1027.96     14.03 o 
   1  -6   1      124.26      103.74      3.53 o 
   2  -6   1      289.41      286.57      5.82 o 
   3  -6   1        0.32        1.57      0.51 o 
   4  -6   1       14.14        5.53      0.60 o 
   5  -6   1        5.78        5.69      1.25 o 
   6  -6   1       16.45       16.40      3.72 o 
  -8  -5   1       11.72       17.72      5.06 o 
  -7  -5   1       15.28       13.67      1.06 o 
  -6  -5   1       21.40       19.87      2.60 o 
  -5  -5   1      144.32      126.36      2.07 o 
  -4  -5   1      126.98      124.72      3.88 o 
  -3  -5   1       26.24       32.58      1.75 o 
  -2  -5   1       61.08       58.62      2.31 o 
  -1  -5   1      458.09      472.24      8.35 o 
   0  -5   1      320.01      345.61      5.00 o 
   1  -5   1      858.05      971.53      8.66 o 
   2  -5   1     1233.88     1309.82     21.31 o 
   3  -5   1       60.29       68.30      2.75 o 
   4  -5   1       40.47       41.08      2.47 o 
   5  -5   1      138.81      151.01      6.37 o 
   6  -5   1       82.23       97.32      4.06 o 
   7  -5   1       10.99        9.28      2.44 o 
  -8  -4   1       12.91       10.97      1.34 o 
  -7  -4   1        2.52        1.99      0.65 o 
  -6  -4   1      113.37      106.50      3.35 o 
  -5  -4   1        2.29        4.38      0.74 o 
  -4  -4   1      232.32      215.83      3.48 o 
  -3  -4   1       75.00       71.81      2.28 o 
  -2  -4   1     1126.69     1206.78     17.15 o 
  -1  -4   1       62.52       69.81      2.12 o 
   0  -4   1        1.88        1.10      0.22 o 
   1  -4   1       98.83       93.05      1.54 o 
   2  -4   1       72.64       69.61      3.76 o 
   3  -4   1      340.77      355.06      5.15 o 
   4  -4   1      104.68       98.03      3.06 o 
   5  -4   1      670.68      649.85     30.85 o 
   6  -4   1      201.73      210.72      4.67 o 
   7  -4   1       44.59       45.70      1.77 o 
  -8  -3   1       17.18       20.55      2.01 o 
  -7  -3   1       36.00       36.66      2.50 o 
  -6  -3   1        4.76        3.64      0.75 o 
  -5  -3   1      331.10      309.61      9.68 o 
  -4  -3   1      177.66      190.02      6.14 o 
  -3  -3   1      468.22      449.42      8.23 o 
  -2  -3   1       39.05       26.20      0.86 o 
  -1  -3   1      919.91      892.73      4.08 o 
   0  -3   1      442.98      442.75      5.73 o 
   1  -3   1     1224.21     1438.47      6.54 o 
   2  -3   1     2351.13     2035.01    288.39 o 
   3  -3   1       25.79       32.07      1.43 o 
   4  -3   1       14.38       12.25      2.00 o 
   5  -3   1      974.67      931.73     21.26 o 
   6  -3   1       14.65       14.61      0.90 o 
   7  -3   1      123.37      129.69      4.78 o 
   8  -3   1        9.05        9.87      1.32 o 
  -8  -2   1        1.00        3.06      0.98 o 
  -7  -2   1       74.49       71.60      3.07 o 
  -6  -2   1      537.72      536.90      8.14 o 
  -5  -2   1        9.07        5.49      1.35 o 
  -4  -2   1       72.51       77.08      2.39 o 
  -3  -2   1     1795.14     1902.64     34.48 o 
  -2  -2   1        7.69       18.44      0.66 o 
   0  -2   1       39.30       34.66      0.43 o 
   1  -2   1    11277.76    11592.58    171.62 o 
   2  -2   1       83.21       81.01      1.06 o 
   3  -2   1      727.30      838.01     14.68 o 
   4  -2   1        1.84        2.12      0.36 o 
   5  -2   1       28.53       29.53      1.28 o 
   6  -2   1        1.13        2.41      0.94 o 
   7  -2   1        2.70        2.70      0.65 o 
   8  -2   1       20.87       21.76      2.34 o 
  -8  -1   1        1.44        2.08      0.60 o 
  -7  -1   1       46.77       48.60      2.52 o 
  -6  -1   1        0.58        1.04      0.54 o 
  -5  -1   1      132.43      128.89      2.67 o 
  -4  -1   1       29.15       35.16      1.60 o 
  -3  -1   1      329.22      322.18     11.36 o 
  -2  -1   1       11.67       15.45      0.42 o 
  -1  -1   1     2280.11     2425.35     15.71 o 
   1  -1   1     1385.52     1377.23      7.54 o 
   2  -1   1     1523.27     1559.51     12.12 o 
   3  -1   1       44.80       54.24      1.11 o 
   4  -1   1       88.90       98.76      3.08 o 
   5  -1   1        0.16        0.08      1.42 o 
   6  -1   1        1.44        1.40      0.44 o 
   7  -1   1       20.84       17.63      1.48 o 
   8  -1   1       29.79       32.37      2.68 o 
  -8   0   1        0.05        0.13      0.53 o 
  -7   0   1      169.11      170.40      4.46 o 
  -6   0   1      258.07      249.22      6.84 o 
  -5   0   1      215.03      206.93      5.93 o 
  -4   0   1       62.44       56.55      2.12 o 
  -3   0   1      138.55      131.28      2.13 o 
  -2   0   1        1.30        3.16      0.39 o 
   1   0   1      374.80      341.91      2.02 o 
   2   0   1      463.90      468.53     10.37 o 
   3   0   1      129.09      127.19      2.28 o 
   4   0   1      507.65      523.31     11.07 o 
   5   0   1       90.28       94.08      3.76 o 
   6   0   1      153.41      161.32      5.66 o 
   7   0   1       36.96       41.20      2.38 o 
   8   0   1        3.22        2.40      0.85 o 
  -8   1   1        1.48        4.65      1.62 o 
  -7   1   1        1.65        1.67      0.55 o 
  -6   1   1        0.03        1.47      0.86 o 
  -5   1   1       12.41       11.09      0.88 o 
  -4   1   1     2893.48     3132.50     91.79 o 
  -3   1   1       23.72       14.32      0.75 o 
  -2   1   1      498.32      536.42      7.01 o 
  -1   1   1      931.36      962.62      7.19 o 
   1   1   1      304.03      301.81      6.76 o 
   2   1   1     1252.52     1284.88     13.13 o 
   3   1   1        8.72        6.46      0.50 o 
   4   1   1      170.43      160.80      4.72 o 
   5   1   1     2099.74     2207.78     82.51 o 
   6   1   1       76.94       76.18      4.14 o 
   7   1   1       48.94       45.62      3.64 o 
   8   1   1        0.02        1.28      0.90 o 
  -8   2   1       16.95       14.19      1.02 o 
  -7   2   1        1.45        1.51      0.72 o 
  -6   2   1      521.66      501.08     10.74 o 
  -5   2   1      439.43      414.15      5.35 o 
  -4   2   1        6.64        4.44      0.48 o 
  -3   2   1        7.95       18.67      0.76 o 
  -2   2   1     1663.93     1773.30     20.08 o 
  -1   2   1     3476.62     3713.07     23.02 o 
   0   2   1     2020.68     2194.80     13.56 o 
   1   2   1     1789.63     2009.30     14.30 o 
   2   2   1      913.98      864.54      9.45 o 
   3   2   1      922.57      941.31     19.58 o 
   4   2   1      316.00      299.90      4.26 o 
   5   2   1      148.99      144.71      4.00 o 
   6   2   1      259.15      255.88      6.89 o 
   7   2   1       80.55       84.13      2.59 o 
   8   2   1       13.11       10.87      1.15 o 
  -7   3   1       19.64       22.87      2.00 o 
  -6   3   1      350.89      347.69      8.49 o 
  -5   3   1       11.40       13.04      1.27 o 
  -4   3   1      124.42      132.78      2.39 o 
  -3   3   1      136.45      137.40      2.58 o 
  -2   3   1      853.88      920.92      6.39 o 
  -1   3   1       51.77       34.12      0.94 o 
   0   3   1     3561.30     3940.88     28.02 o 
   1   3   1        0.37        1.15      0.27 o 
   2   3   1     1892.00     2120.72     18.34 o 
   3   3   1       10.28       10.19      0.70 o 
   4   3   1      412.66      390.67     10.57 o 
   5   3   1      158.93      143.71      2.85 o 
   6   3   1      154.19      149.79      5.28 o 
   7   3   1        8.55        7.06      1.21 o 
   8   3   1       14.66       11.95      1.31 o 
  -7   4   1       58.53       58.74      2.62 o 
  -6   4   1       33.31       40.65      3.24 o 
  -5   4   1        4.77        4.14      0.77 o 
  -4   4   1        3.28        4.59      1.02 o 
  -3   4   1      387.07      382.52      4.78 o 
  -2   4   1       84.40       66.89      1.62 o 
  -1   4   1      125.58      143.68      2.62 o 
   0   4   1      160.41      137.27      3.30 o 
   1   4   1      104.97      107.53      1.90 o 
   2   4   1      249.75      245.91      7.28 o 
   3   4   1        0.88        1.27      0.27 o 
   4   4   1      382.28      379.81      3.75 o 
   5   4   1      271.89      254.81      6.50 o 
   6   4   1       56.24       49.18      2.03 o 
   7   4   1       26.12       23.35      2.44 o 
   8   4   1        0.81        3.95      1.22 o 
  -7   5   1        6.67        8.54      1.20 o 
  -6   5   1       75.38       76.26      3.83 o 
  -5   5   1        0.15        3.96      0.94 o 
  -4   5   1      218.85      210.82      3.21 o 
  -3   5   1        0.02        0.97      1.69 o 
  -2   5   1       61.64       45.26      1.83 o 
  -1   5   1     1324.32     1310.15     13.17 o 
   0   5   1       93.46       99.35      2.82 o 
   1   5   1       24.15       19.89      1.12 o 
   2   5   1        3.16        2.76      0.35 o 
   3   5   1      598.50      598.70     13.30 o 
   4   5   1        1.33        1.73      0.51 o 
   5   5   1      415.62      405.89     11.18 o 
   6   5   1       17.30       19.99      1.11 o 
   7   5   1       11.78       15.19      1.24 o 
   8   5   1       30.02       32.39      3.40 o 
  -6   6   1        3.30        2.84      0.55 o 
  -5   6   1      122.20      130.23      5.09 o 
  -4   6   1      309.80      266.62     16.80 o 
  -3   6   1        0.43        1.44      0.35 o 
  -2   6   1      229.04      219.15      3.49 o 
  -1   6   1      202.83      196.79      3.34 o 
   0   6   1       89.65       90.65      2.44 o 
   1   6   1      827.41      835.83     23.90 o 
   2   6   1       18.97       18.12      0.82 o 
   3   6   1        0.13        2.53      1.07 o 
   4   6   1       84.88       87.30      2.72 o 
   5   6   1        0.14        1.33      0.53 o 
   6   6   1       29.93       25.91      1.58 o 
   7   6   1        9.25        8.66      0.95 o 
   8   6   1        8.72       10.55      1.45 o 
  -6   7   1       89.52       96.92      4.69 o 
  -5   7   1        0.73        0.32      2.81 o 
  -4   7   1       65.46       62.98      3.22 o 
  -3   7   1        1.85        4.77      1.11 o 
  -2   7   1       14.81        9.50      0.67 o 
  -1   7   1        0.29        2.18      1.47 o 
   0   7   1        0.78        1.83      0.29 o 
   1   7   1      149.13      151.73      7.47 o 
   2   7   1      893.51      900.21     12.95 o 
   3   7   1       12.73       11.67      0.80 o 
   4   7   1      859.13      876.57     11.26 o 
   5   7   1       76.67       72.39      2.78 o 
   6   7   1       87.39       82.12      3.27 o 
   7   7   1        4.99        4.67      0.79 o 
  -5   8   1       61.39       60.26      2.57 o 
  -4   8   1       19.80       20.37      2.80 o 
  -3   8   1        2.23        4.14      0.58 o 
  -2   8   1       14.65        9.56      0.81 o 
  -1   8   1       26.55       21.57      1.40 o 
   0   8   1      275.59      305.44     23.45 o 
   1   8   1      338.43      330.34     13.41 o 
   2   8   1       25.28       20.50      1.25 o 
   3   8   1      223.41      220.10      3.96 o 
   4   8   1       88.42       92.05      3.44 o 
   5   8   1       29.48       31.22      1.60 o 
   6   8   1        2.85        3.45      1.26 o 
   7   8   1       29.92       32.67      4.02 o 
  -4   9   1       64.38       56.74      2.38 o 
  -3   9   1      168.25      179.17      6.98 o 
  -2   9   1        6.35        7.27      1.07 o 
  -1   9   1      172.67      169.57      9.01 o 
   0   9   1      113.54      117.64      3.70 o 
   1   9   1      142.54      141.60      3.64 o 
   2   9   1        0.11        0.94      0.39 o 
   3   9   1      416.90      405.93     12.01 o 
   4   9   1        6.66        4.63      0.98 o 
   5   9   1       19.31       17.03      1.16 o 
   6   9   1       13.15       10.45      1.01 o 
  -3  10   1        1.91        2.73      0.70 o 
  -2  10   1       40.49       42.52      4.12 o 
  -1  10   1       36.11       36.70      4.47 o 
   0  10   1       38.04       38.49      2.60 o 
   1  10   1       29.25       27.28      2.10 o 
   2  10   1        0.29        0.50      0.54 o 
   3  10   1        0.05        1.05      3.14 o 
   4  10   1       11.96        8.45      1.10 o 
   5  10   1       24.22       25.02      2.11 o 
  -1  11   1        2.25        3.09      1.05 o 
   0  11   1       31.77       27.91      4.51 o 
   1  11   1       43.73       59.50     13.08 o 
   2  11   1       41.59       47.91      4.20 o 
   3  11   1       27.07       33.16      5.09 o 
   4  11   1       11.38        8.20      1.26 o 
  -3 -11   2       12.34       14.82      2.30 o 
  -2 -11   2       10.13        9.06      1.39 o 
  -1 -11   2        7.93        7.46      1.26 o 
   0 -11   2      147.63      135.57     11.89 o 
   1 -11   2        4.12        2.05      1.24 o 
  -4 -10   2       36.60       36.71      2.03 o 
  -3 -10   2       28.77       29.99      3.38 o 
  -2 -10   2        9.90        8.52      1.57 o 
  -1 -10   2        4.46        4.35      1.13 o 
   0 -10   2        2.69        2.55      0.71 o 
   1 -10   2       15.90       15.86      1.99 o 
   2 -10   2       16.25       14.54      1.49 o 
   3 -10   2        0.33        0.99      0.44 o 
  -5  -9   2        2.21        2.63      1.28 o 
  -4  -9   2        7.19        6.18      1.68 o 
  -3  -9   2       48.76       60.45      2.64 o 
  -2  -9   2       23.54       22.16      1.36 o 
  -1  -9   2       21.87       24.56      1.75 o 
   0  -9   2       57.60       56.02      4.80 o 
   1  -9   2       33.97       39.18      2.49 o 
   2  -9   2        2.31        3.97      0.69 o 
   3  -9   2      389.24      383.35     12.08 o 
   4  -9   2        0.18        2.08      1.07 o 
  -6  -8   2       28.01       23.93      2.50 o 
  -5  -8   2      233.62      266.44     11.59 o 
  -4  -8   2       43.88       53.39      2.54 o 
  -3  -8   2       11.15       10.99      1.63 o 
  -2  -8   2      139.03      121.78      2.72 o 
  -1  -8   2      127.73      124.54     10.06 o 
   0  -8   2      186.46      189.63      7.42 o 
   1  -8   2       64.13       64.13      2.31 o 
   2  -8   2       37.44       27.49      1.52 o 
   3  -8   2        7.91        7.46      0.77 o 
   4  -8   2       85.10       85.84      3.26 o 
   5  -8   2        2.23        1.23      0.44 o 
  -7  -7   2        3.16        4.48      1.31 o 
  -6  -7   2       10.42       14.63      2.45 o 
  -5  -7   2      283.35      267.92     13.21 o 
  -4  -7   2       31.72       27.30      1.06 o 
  -3  -7   2       67.58       64.59      2.90 o 
  -2  -7   2      340.13      356.63     13.32 o 
  -1  -7   2      221.79      230.06      8.02 o 
   0  -7   2       49.48       53.49      2.10 o 
   1  -7   2       18.42       14.37      0.79 o 
   2  -7   2       31.47       29.70      1.87 o 
   3  -7   2      950.88      929.08     16.78 o 
   4  -7   2        2.14        2.54      0.87 o 
   5  -7   2       47.02       51.75      1.96 o 
   6  -7   2       46.15       46.17      4.02 o 
  -7  -6   2        3.86        3.95      1.04 o 
  -6  -6   2       27.57       26.75      1.84 o 
  -5  -6   2      103.31      100.81      3.44 o 
  -4  -6   2       70.33       61.74      1.99 o 
  -3  -6   2      118.68      125.55      3.22 o 
  -2  -6   2        7.08        6.23      0.86 o 
  -1  -6   2       18.96       19.62      1.65 o 
   0  -6   2      167.27      175.12      3.53 o 
   1  -6   2       26.27       32.43      3.31 o 
   2  -6   2      148.64      135.04      4.01 o 
   3  -6   2      214.98      219.17      8.97 o 
   4  -6   2      556.72      561.89     18.00 o 
   5  -6   2       72.17       74.22      2.25 o 
   6  -6   2       71.88       74.88      3.59 o 
  -7  -5   2        1.63        1.18      0.75 o 
  -6  -5   2       34.84       35.41      1.96 o 
  -5  -5   2        1.25        1.65      0.45 o 
  -4  -5   2     1122.46     1141.70     33.96 o 
  -3  -5   2       18.90       20.18      1.10 o 
  -2  -5   2      122.30      138.32      1.73 o 
  -1  -5   2        2.25        1.72      0.37 o 
   0  -5   2      111.98      132.54      3.47 o 
   1  -5   2      573.25      581.85     13.88 o 
   2  -5   2       20.88       21.10      1.06 o 
   3  -5   2      212.30      214.96      7.31 o 
   4  -5   2      218.85      174.72      4.51 o 
   5  -5   2        0.41        3.63      1.58 o 
   6  -5   2      141.70      154.11      7.64 o 
   7  -5   2       29.54       34.19      1.68 o 
  -8  -4   2       15.32       10.16      1.87 o 
  -7  -4   2      109.56       96.15      5.25 o 
  -6  -4   2       17.02       20.93      1.25 o 
  -5  -4   2       61.32       55.15      1.56 o 
  -4  -4   2       71.80       70.92      3.19 o 
  -3  -4   2     1499.97     1692.37     12.68 o 
  -2  -4   2     3674.33     4318.44    108.18 o 
  -1  -4   2      721.75      762.23      8.47 o 
   0  -4   2      143.33      124.93      2.15 o 
   1  -4   2      480.46      475.49     13.79 o 
   2  -4   2     1143.64     1182.41     11.99 o 
   3  -4   2      570.08      596.52     15.98 o 
   4  -4   2        4.47        5.34      0.54 o 
   5  -4   2      292.49      269.40      8.14 o 
   6  -4   2        5.92        6.43      1.43 o 
   7  -4   2       67.34       71.38      3.11 o 
  -8  -3   2        1.74        2.31      1.82 o 
  -7  -3   2       22.39       26.26      1.89 o 
  -6  -3   2      333.05      331.34      8.72 o 
  -5  -3   2        7.77        8.81      0.74 o 
  -4  -3   2        0.17        0.87      0.35 o 
  -3  -3   2      629.82      624.28      4.38 o 
  -2  -3   2       51.48       56.93      1.89 o 
  -1  -3   2      100.14       82.54      1.35 o 
   0  -3   2      321.18      284.57      4.61 o 
   1  -3   2     1404.47     1498.08     13.73 o 
   2  -3   2       32.07       42.41      1.78 o 
   3  -3   2       71.92       82.79      2.19 o 
   4  -3   2       31.23       34.57      1.97 o 
   5  -3   2       13.50        9.83      0.94 o 
   6  -3   2        3.19        4.28      0.83 o 
   7  -3   2       39.31       36.67      2.87 o 
   8  -3   2        8.91       10.95      1.60 o 
  -8  -2   2      130.19      132.92      5.66 o 
  -7  -2   2       75.04       77.59      5.90 o 
  -6  -2   2      250.14      248.00      4.81 o 
  -5  -2   2       71.21       68.17      4.14 o 
  -4  -2   2        1.03        1.66      0.64 o 
  -3  -2   2       84.66       81.16      1.91 o 
  -2  -2   2      420.14      463.80      6.89 o 
   0  -2   2      187.98      171.08      1.97 o 
   1  -2   2      855.85      883.11      7.73 o 
   2  -2   2     1323.92     1487.19     16.72 o 
   3  -2   2      741.29      735.48     23.29 o 
   4  -2   2      255.89      266.32      7.71 o 
   5  -2   2      314.05      334.32      6.59 o 
   6  -2   2       15.64       12.12      1.00 o 
   7  -2   2       13.48       18.48      2.65 o 
   8  -2   2       26.53       21.05      2.74 o 
  -8  -1   2       11.42       10.91      2.46 o 
  -7  -1   2        0.24        1.73      0.51 o 
  -6  -1   2       28.17       27.06      1.43 o 
  -5  -1   2      214.46      198.79      9.50 o 
  -4  -1   2      150.97      164.36      7.01 o 
  -3  -1   2      808.79      842.34     22.75 o 
  -2  -1   2       59.86       63.66      1.77 o 
   0  -1   2     1264.05     1275.49     11.94 o 
   1  -1   2      791.90      823.03      9.28 o 
   2  -1   2     2552.36     2662.06     37.54 o 
   3  -1   2      530.63      462.68     27.06 o 
   4  -1   2      341.00      349.01      3.00 o 
   5  -1   2      417.80      409.44      6.80 o 
   6  -1   2      177.18      187.80      5.07 o 
   7  -1   2      135.72      135.40      4.15 o 
   8  -1   2        2.89        2.42      0.78 o 
  -8   0   2        3.99        2.19      0.74 o 
  -7   0   2      100.90      102.61      4.06 o 
  -6   0   2       14.22       14.06      0.81 o 
  -5   0   2      289.21      256.82      4.95 o 
  -4   0   2        1.48        2.55      0.40 o 
  -3   0   2        3.83        1.48      0.28 o 
  -2   0   2     1020.15     1021.75     21.62 o 
  -1   0   2      923.30     1006.89      5.95 o 
   0   0   2     1786.66     1778.91     27.93 o 
   1   0   2      675.28      712.65     12.14 o 
   2   0   2       39.54       42.05      0.75 o 
   3   0   2      224.70      194.12      3.33 o 
   4   0   2      141.47      127.81      3.10 o 
   5   0   2       82.89       78.66      2.69 o 
   6   0   2      109.48      104.80      4.24 o 
   7   0   2       84.17       83.10      2.76 o 
   8   0   2       13.65       13.97      1.99 o 
  -8   1   2       27.05       27.27      2.09 o 
  -7   1   2       55.28       52.45      2.84 o 
  -6   1   2       49.13       46.09      4.20 o 
  -5   1   2       12.64       14.86      1.12 o 
  -4   1   2       97.87      103.41      3.33 o 
  -3   1   2      384.61      398.00      6.85 o 
  -2   1   2      403.56      391.02      6.66 o 
  -1   1   2      444.37      418.48      6.19 o 
   0   1   2      436.29      413.91      4.05 o 
   2   1   2      199.51      191.57      4.96 o 
   3   1   2     1664.84     1833.44     25.37 o 
   4   1   2       41.80       45.27      1.27 o 
   5   1   2       72.15       62.68      2.34 o 
   6   1   2       19.93       21.63      1.46 o 
   7   1   2       20.21       19.84      1.43 o 
   8   1   2       84.56       86.36      2.60 o 
  -7   2   2       35.67       33.98      2.83 o 
  -6   2   2       44.29       41.80      2.03 o 
  -5   2   2       40.02       40.74      2.74 o 
  -4   2   2       13.34       18.29      1.24 o 
  -3   2   2       95.43       85.98      2.36 o 
  -2   2   2      765.91      736.20      7.49 o 
  -1   2   2       68.20       50.20      1.45 o 
   0   2   2      988.24      974.83      8.35 o 
   2   2   2       79.94       68.67      1.24 o 
   3   2   2        3.88        3.22      0.22 o 
   4   2   2        9.16       14.60      0.92 o 
   5   2   2      383.83      390.70      6.75 o 
   6   2   2      318.66      317.57      5.72 o 
   7   2   2      139.57      129.56      3.74 o 
   8   2   2      116.38      119.02      4.36 o 
  -7   3   2       11.94       11.05      1.37 o 
  -6   3   2       29.73       28.89      1.76 o 
  -5   3   2      135.99      132.36      2.26 o 
  -4   3   2      167.30      173.00      2.92 o 
  -3   3   2       55.35       50.81      2.79 o 
  -2   3   2      736.99      774.89      8.67 o 
  -1   3   2      882.47      822.23     23.15 o 
   0   3   2     2063.90     2162.67     14.55 o 
   1   3   2       43.54       41.95      1.10 o 
   2   3   2     1267.35     1302.10      8.59 o 
   3   3   2      147.66      153.58      5.16 o 
   4   3   2      686.07      689.96      6.27 o 
   5   3   2       97.50       99.32      2.17 o 
   6   3   2        1.31        1.75      1.15 o 
   7   3   2      431.03      417.89     12.74 o 
   8   3   2      114.40      122.27      4.67 o 
  -7   4   2       86.33       86.49      3.24 o 
  -6   4   2       68.58       82.40      6.33 o 
  -5   4   2        0.49        2.93      0.66 o 
  -4   4   2       42.75       41.33      1.86 o 
  -3   4   2       10.23        7.91      0.68 o 
  -2   4   2      332.55      329.96      5.78 o 
  -1   4   2     1058.16     1128.45     17.78 o 
   0   4   2       23.46       19.61      0.61 o 
   1   4   2      934.97      928.63      7.04 o 
   2   4   2      253.84      262.17      5.29 o 
   3   4   2      406.96      432.82      9.91 o 
   4   4   2        2.91        3.71      0.39 o 
   5   4   2      304.45      295.25      5.94 o 
   6   4   2      153.21      149.31      3.99 o 
   7   4   2       44.31       51.74      2.59 o 
   8   4   2       57.47       56.06      4.63 o 
  -6   5   2       47.82       49.41      2.84 o 
  -5   5   2        7.32        7.77      0.72 o 
  -4   5   2       22.91       21.33      1.82 o 
  -3   5   2        9.36       10.15      0.87 o 
  -2   5   2       58.96       63.42      2.67 o 
  -1   5   2       26.82       28.14      0.96 o 
   0   5   2       12.29       10.34      0.80 o 
   1   5   2     1042.10     1084.19     20.85 o 
   2   5   2        5.32        1.50      0.29 o 
   3   5   2      613.02      628.95     10.70 o 
   4   5   2       11.89       13.06      0.77 o 
   5   5   2      780.41      771.97     22.47 o 
   6   5   2       30.74       33.32      1.50 o 
   7   5   2       18.57       15.03      2.19 o 
   8   5   2       11.93        9.28      1.22 o 
  -6   6   2       31.76       36.94      2.86 o 
  -5   6   2        2.09        2.97      1.11 o 
  -4   6   2       10.36       11.42      0.94 o 
  -3   6   2        1.55        2.08      2.29 o 
  -2   6   2        0.02        1.33      0.87 o 
  -1   6   2      330.48      333.94      6.59 o 
   0   6   2       56.40       44.99      2.01 o 
   1   6   2      336.79      346.22      9.03 o 
   2   6   2        0.07        1.55      0.28 o 
   3   6   2      584.27      600.10      6.16 o 
   4   6   2      502.79      481.96      8.99 o 
   5   6   2       65.84       62.19      1.79 o 
   6   6   2       46.87       42.49      1.76 o 
   7   6   2       15.10       14.43      1.54 o 
   8   6   2        0.31        1.36      0.60 o 
  -5   7   2       15.15       13.29      1.41 o 
  -4   7   2       54.96       66.64      6.92 o 
  -3   7   2      624.35      631.45     19.62 o 
  -2   7   2      294.71      274.68      8.39 o 
  -1   7   2      116.46      114.87      3.45 o 
   0   7   2       95.71      101.33      3.15 o 
   1   7   2      166.19      171.74      4.37 o 
   2   7   2       31.14       33.59      1.36 o 
   3   7   2        0.21        0.36      0.27 o 
   4   7   2      527.61      502.72      6.83 o 
   5   7   2      121.19      127.48      2.68 o 
   6   7   2       75.51       79.64      2.65 o 
   7   7   2        9.89       10.83      1.29 o 
  -5   8   2        0.15        2.34      0.82 o 
  -4   8   2       37.80       42.75      4.96 o 
  -3   8   2       97.91       98.10      2.74 o 
  -2   8   2      171.89      168.46      7.46 o 
  -1   8   2       36.70       37.33      1.51 o 
   0   8   2      114.42      105.75      2.15 o 
   1   8   2      121.38      117.42      4.33 o 
   2   8   2        1.17        1.07      0.33 o 
   3   8   2       35.19       30.90      2.04 o 
   4   8   2       88.29       86.24      2.54 o 
   5   8   2        0.66        3.51      0.69 o 
   6   8   2       47.94       41.65      2.88 o 
   7   8   2       48.58       55.63      2.05 o 
  -4   9   2        7.83        7.30      1.88 o 
  -3   9   2       36.28       35.70      2.82 o 
  -2   9   2       26.39       25.22      1.95 o 
  -1   9   2       49.63       52.65      3.37 o 
   0   9   2      283.03      298.46     15.87 o 
   1   9   2       16.19       13.63      0.96 o 
   2   9   2        7.52        4.98      0.72 o 
   3   9   2        4.07        3.66      0.89 o 
   4   9   2      158.14      170.52      3.76 o 
   5   9   2       55.90       52.90      2.09 o 
   6   9   2        6.22        5.40      1.71 o 
  -3  10   2      175.82      206.21      9.56 o 
  -2  10   2       51.15       46.87      3.76 o 
  -1  10   2       39.24       30.25      2.16 o 
   0  10   2      139.65      152.35      8.10 o 
   1  10   2       27.01       26.45      2.18 o 
   2  10   2      319.28      305.22     11.44 o 
   3  10   2        0.96        2.53      0.86 o 
   4  10   2      129.99      138.22      7.64 o 
   5  10   2       37.19       33.84      4.25 o 
  -1  11   2       34.57       34.05     10.60 o 
   0  11   2        5.57        6.77      2.01 o 
   1  11   2        2.43        1.50      1.65 o 
   2  11   2       34.52       44.19      7.68 o 
   3  11   2        4.42        2.50      0.95 o 
   4  11   2        2.17        2.41      1.19 o 
  -2 -11   3       26.49       26.07      1.29 o 
  -1 -11   3        0.15        1.76      1.19 o 
   0 -11   3      109.68      104.94     10.51 o 
  -4 -10   3       16.51       20.71      2.77 o 
  -3 -10   3       75.45       79.24      3.50 o 
  -2 -10   3      135.04      139.61      5.50 o 
  -1 -10   3       27.68       29.06      3.39 o 
   0 -10   3       64.40       61.82      6.64 o 
   1 -10   3        0.21        0.82      0.25 o 
   2 -10   3       32.48       29.43      2.73 o 
  -5  -9   3       11.02        4.90      1.74 o 
  -4  -9   3        6.11        6.34      1.32 o 
  -3  -9   3        0.90        6.09      2.91 o 
  -2  -9   3       71.31       60.80      3.42 o 
  -1  -9   3       54.59       57.92      4.81 o 
   0  -9   3       30.24       29.91      2.92 o 
   1  -9   3       18.94       18.60      1.59 o 
   2  -9   3       25.21       24.93      1.99 o 
   3  -9   3        1.77        1.30      0.75 o 
   4  -9   3      113.90      105.81      4.01 o 
  -6  -8   3        6.19        6.36      1.97 o 
  -5  -8   3       14.65       11.98      1.49 o 
  -4  -8   3        7.38       16.37      4.44 o 
  -3  -8   3       51.75       46.81      2.44 o 
  -2  -8   3        3.76        3.24      0.84 o 
  -1  -8   3       25.99       25.69      1.78 o 
   0  -8   3        1.87        3.40      0.61 o 
   1  -8   3      220.56      224.37      6.03 o 
   2  -8   3        9.17        9.78      0.65 o 
   3  -8   3       47.53       50.68      2.64 o 
   4  -8   3       49.33       50.38      2.93 o 
   5  -8   3       36.86       34.05      1.54 o 
  -6  -7   3        6.10        8.97      2.21 o 
  -5  -7   3      135.59      135.32      6.47 o 
  -4  -7   3        6.91        5.56      1.37 o 
  -3  -7   3       62.92       57.92      1.80 o 
  -2  -7   3       10.98        8.31      1.07 o 
  -1  -7   3       67.16       58.51      3.21 o 
   0  -7   3      265.63      263.53      7.42 o 
   1  -7   3       40.18       37.16      1.76 o 
   2  -7   3      486.66      471.04     18.18 o 
   3  -7   3       18.00       14.78      0.88 o 
   4  -7   3        7.03        4.29      0.59 o 
   5  -7   3      106.30      110.74      3.38 o 
   6  -7   3       47.30       50.31      3.05 o 
  -7  -6   3        3.53        2.93      0.92 o 
  -6  -6   3        9.35        2.46      2.66 o 
  -5  -6   3      193.70      165.92      9.20 o 
  -4  -6   3      101.28      100.43      2.78 o 
  -3  -6   3      179.83      178.80      4.46 o 
  -2  -6   3      147.00      158.57      3.16 o 
  -1  -6   3      949.89      991.01     16.96 o 
   0  -6   3      603.10      626.06      9.57 o 
   1  -6   3       30.00       27.70      1.85 o 
   2  -6   3       22.82       18.08      1.70 o 
   3  -6   3      289.47      292.93      4.13 o 
   4  -6   3       39.43       41.17      2.81 o 
   5  -6   3       14.04       15.18      1.50 o 
   6  -6   3       17.34       20.25      2.17 o 
  -7  -5   3       62.06       55.49      6.89 o 
  -6  -5   3        3.22        5.68      1.06 o 
  -5  -5   3        1.47        2.07      0.86 o 
  -4  -5   3      424.83      411.87     15.99 o 
  -3  -5   3      293.54      300.65      7.05 o 
  -2  -5   3      103.25      108.00      2.41 o 
  -1  -5   3      108.59       88.75      2.69 o 
   0  -5   3      487.40      483.02      5.96 o 
   1  -5   3       46.97       34.96      1.38 o 
   2  -5   3       36.27       29.86      1.29 o 
   3  -5   3       43.97       45.12      1.77 o 
   4  -5   3        5.05        4.47      0.49 o 
   5  -5   3       46.50       41.08      1.69 o 
   6  -5   3        6.76        8.46      1.18 o 
   7  -5   3        8.46       10.33      2.39 o 
  -7  -4   3       31.85       31.31      5.56 o 
  -6  -4   3       56.09       45.79      2.32 o 
  -5  -4   3       43.20       46.53      2.66 o 
  -4  -4   3       31.92       26.28      1.31 o 
  -3  -4   3       12.61        8.50      0.68 o 
  -2  -4   3      155.53      151.39      2.69 o 
  -1  -4   3       54.81       53.03      1.54 o 
   0  -4   3      266.59      262.10      5.35 o 
   1  -4   3      552.42      529.37     10.30 o 
   2  -4   3      113.26      107.12      2.82 o 
   3  -4   3      102.02      106.14      3.15 o 
   4  -4   3       47.23       45.67      2.25 o 
   5  -4   3       16.94       17.38      0.88 o 
   6  -4   3       11.40       14.44      1.11 o 
   7  -4   3        3.98        3.14      0.80 o 
  -7  -3   3      138.10      129.33      3.87 o 
  -6  -3   3       18.18       18.30      1.31 o 
  -5  -3   3       53.01       47.59      2.27 o 
  -4  -3   3        0.30        1.02      0.40 o 
  -3  -3   3       78.28       81.16      2.65 o 
  -2  -3   3      368.32      390.90      4.16 o 
  -1  -3   3      121.50      142.26      2.87 o 
   0  -3   3      111.81      103.70      1.57 o 
   1  -3   3        2.01        2.01      0.52 o 
   2  -3   3      115.28      128.68      2.80 o 
   3  -3   3     1040.44     1043.68     31.15 o 
   4  -3   3      106.31      101.19      2.79 o 
   5  -3   3       14.54       17.25      0.94 o 
   6  -3   3       51.08       54.25      2.25 o 
   7  -3   3       10.89       12.90      1.69 o 
   8  -3   3      160.68      175.27      3.80 o 
  -8  -2   3        5.33        3.80      2.57 o 
  -7  -2   3        1.89        2.50      1.11 o 
  -6  -2   3      271.26      264.70      7.25 o 
  -5  -2   3        0.03        1.48      0.33 o 
  -4  -2   3      347.62      344.37      8.86 o 
  -3  -2   3      655.90      688.27     13.76 o 
  -2  -2   3      330.78      415.83      6.85 o 
  -1  -2   3     1531.05     1659.44     29.13 o 
   0  -2   3       21.21       22.50      0.45 o 
   1  -2   3        8.42       10.96      0.45 o 
   2  -2   3       90.69       78.65      1.71 o 
   3  -2   3      302.75      336.34     11.89 o 
   4  -2   3      172.30      155.56      9.08 o 
   5  -2   3      513.13      480.68     32.54 o 
   6  -2   3      190.54      192.30     16.14 o 
   7  -2   3      118.38      121.63      4.76 o 
   8  -2   3       96.33       98.51      3.42 o 
  -8  -1   3       33.95       29.77      4.94 o 
  -7  -1   3      108.25       99.48      4.32 o 
  -6  -1   3        0.39        1.34      0.45 o 
  -5  -1   3       73.67       70.89      1.65 o 
  -4  -1   3      346.33      335.32      8.81 o 
  -3  -1   3        5.57        2.54      0.33 o 
  -2  -1   3      762.11      717.48     10.74 o 
  -1  -1   3     3269.52     3688.82     53.37 o 
   0  -1   3     2449.59     2484.27     16.64 o 
   1  -1   3      313.45      334.41      5.72 o 
   2  -1   3       14.74       11.64      0.37 o 
   3  -1   3       50.65       40.75      1.31 o 
   4  -1   3      647.06      683.24      6.16 o 
   5  -1   3      435.23      446.62      6.67 o 
   6  -1   3       22.77       20.31      1.31 o 
   7  -1   3       52.71       54.76      2.61 o 
   8  -1   3       57.66       60.52      2.07 o 
  -8   0   3       13.11       12.01      1.37 o 
  -7   0   3       32.41       31.73      2.52 o 
  -6   0   3       37.78       34.89      2.39 o 
  -5   0   3       95.63       97.81      1.76 o 
  -4   0   3      256.19      250.26      5.13 o 
  -3   0   3        1.64        1.36      0.27 o 
  -2   0   3      379.68      369.48      7.39 o 
  -1   0   3     4164.65     4237.79     55.69 o 
   0   0   3      928.36      945.57      9.30 o 
   1   0   3      106.84      115.74      2.79 o 
   2   0   3      662.06      648.09      7.11 o 
   3   0   3      522.83      517.78     16.39 o 
   4   0   3      383.91      394.19      3.55 o 
   5   0   3      182.27      188.63      2.63 o 
   6   0   3      477.79      503.26     12.22 o 
   7   0   3      721.45      724.12     26.26 o 
   8   0   3        1.98        0.69      1.30 o 
  -7   1   3        8.29        7.70      1.36 o 
  -6   1   3        0.28        3.03      0.47 o 
  -5   1   3       16.52       19.28      1.11 o 
  -4   1   3        9.35        6.85      1.31 o 
  -3   1   3      797.81      807.51      6.53 o 
  -2   1   3      161.02      148.32      2.82 o 
  -1   1   3      832.25      827.41      6.07 o 
   0   1   3        0.30        1.68      0.78 o 
   1   1   3       29.70       36.67      0.67 o 
   2   1   3      179.88      146.25      1.96 o 
   3   1   3     1876.10     1938.17     58.57 o 
   4   1   3       11.74       12.58      0.58 o 
   5   1   3      228.29      214.76      3.57 o 
   6   1   3      588.18      568.27     13.62 o 
   7   1   3       10.18       10.77      0.93 o 
   8   1   3      138.85      145.93      4.11 o 
  -7   2   3       42.38       35.30      4.12 o 
  -6   2   3       49.73       47.04      2.80 o 
  -5   2   3      168.38      168.17      4.51 o 
  -4   2   3        0.96        1.47      0.47 o 
  -3   2   3       19.63       16.65      1.39 o 
  -2   2   3        8.79        7.90      0.51 o 
  -1   2   3      998.41      997.29     20.70 o 
   0   2   3       47.14       42.20      0.70 o 
   1   2   3      130.96      122.95      2.16 o 
   2   2   3        0.09        2.80      0.47 o 
   3   2   3       25.28       30.74      0.62 o 
   4   2   3       57.07       53.33      1.41 o 
   5   2   3       16.93       15.92      0.99 o 
   6   2   3       32.73       33.02      1.48 o 
   7   2   3       22.00       19.92      1.04 o 
   8   2   3      210.48      224.00     11.37 o 
  -7   3   3       70.61       79.71      3.67 o 
  -6   3   3        0.33        1.61      0.63 o 
  -5   3   3       60.10       56.72      2.88 o 
  -4   3   3      125.67      119.07      4.56 o 
  -3   3   3        0.07        2.49      0.62 o 
  -2   3   3        5.86        3.54      0.35 o 
  -1   3   3       25.46       25.57      1.05 o 
   0   3   3      778.80      804.56      7.56 o 
   1   3   3      477.64      542.80      7.11 o 
   2   3   3     2189.08     2282.30     21.97 o 
   3   3   3      560.44      549.18      8.10 o 
   4   3   3     1018.47     1130.99     10.69 o 
   5   3   3        1.27        2.61      0.38 o 
   6   3   3      940.97      908.52     12.07 o 
   7   3   3      217.02      214.22      6.17 o 
   8   3   3      201.52      195.06      6.87 o 
  -7   4   3        2.14        4.46      1.00 o 
  -6   4   3       61.03       63.22      4.30 o 
  -5   4   3      259.65      266.95      6.06 o 
  -4   4   3       67.47       66.72      2.23 o 
  -3   4   3      272.98      274.63      8.01 o 
  -2   4   3      529.39      526.88     12.29 o 
  -1   4   3     1087.47     1196.50      8.08 o 
   0   4   3       28.79       23.78      0.54 o 
   1   4   3       44.58       26.99      1.32 o 
   2   4   3      386.77      395.18     10.20 o 
   3   4   3     1518.97     1624.42     24.24 o 
   4   4   3      560.22      551.13     12.43 o 
   5   4   3       91.38       80.07      1.61 o 
   6   4   3       14.56       13.29      1.31 o 
   7   4   3        9.88       10.36      0.90 o 
   8   4   3        1.77        2.31      0.67 o 
  -6   5   3        7.83        9.54      1.35 o 
  -5   5   3      400.38      408.73     30.97 o 
  -4   5   3      439.04      481.19      8.94 o 
  -3   5   3       37.82       31.48      1.38 o 
  -2   5   3     1632.74     1663.51     30.52 o 
  -1   5   3        0.55        0.79      0.91 o 
   0   5   3       21.24       21.81      0.66 o 
   1   5   3      662.20      696.27     11.50 o 
   2   5   3      395.55      427.31      3.07 o 
   3   5   3       33.58       25.85      0.93 o 
   4   5   3        2.42        1.75      1.08 o 
   5   5   3        2.76        2.79      0.75 o 
   6   5   3      581.92      578.22     14.55 o 
   7   5   3       39.61       40.48      3.59 o 
   8   5   3       22.29       25.31      2.62 o 
  -6   6   3        8.11        9.86      1.29 o 
  -5   6   3       15.81       20.51      1.57 o 
  -4   6   3       20.76       18.91      1.33 o 
  -3   6   3       61.12       63.12      2.18 o 
  -2   6   3       35.49       39.15      3.16 o 
  -1   6   3      294.66      276.11      4.92 o 
   0   6   3       26.73       26.62      0.89 o 
   1   6   3      238.17      236.21      5.03 o 
   2   6   3       12.84       16.37      0.60 o 
   3   6   3      113.34      114.62      1.58 o 
   4   6   3      231.11      222.33      5.79 o 
   5   6   3      280.46      261.17      4.70 o 
   6   6   3        0.55        2.70      0.56 o 
   7   6   3       82.40       76.40      4.02 o 
   8   6   3       88.55       86.65      7.65 o 
  -5   7   3        1.95        3.28      2.86 o 
  -4   7   3        6.71        7.21      1.02 o 
  -3   7   3       48.32       38.71      2.44 o 
  -2   7   3       17.68       15.41      1.62 o 
  -1   7   3     1104.33     1069.39     27.75 o 
   0   7   3       19.32       17.97      1.28 o 
   1   7   3      219.00      207.26      3.67 o 
   2   7   3       24.05       28.64      1.16 o 
   3   7   3      176.74      178.15      5.15 o 
   4   7   3      101.30       99.02      1.73 o 
   5   7   3        3.41        4.34      0.79 o 
   6   7   3       71.05       61.98      2.59 o 
   7   7   3       61.92       66.26      2.10 o 
   8   7   3       10.70        7.29      2.79 o 
  -5   8   3        8.57       12.02      1.18 o 
  -4   8   3      147.14      177.67      7.04 o 
  -3   8   3        1.53        2.29      0.96 o 
  -2   8   3       52.80       48.26      2.16 o 
  -1   8   3      577.30      581.59     21.35 o 
   0   8   3      922.42      745.37     47.91 o 
   1   8   3      447.30      434.42      5.62 o 
   2   8   3      807.56      790.36     13.84 o 
   3   8   3       82.38       72.05      3.91 o 
   4   8   3       10.18       12.33      0.74 o 
   5   8   3      135.61      134.35      3.46 o 
   6   8   3        4.20        5.87      1.25 o 
   7   8   3       47.99       53.33      2.67 o 
  -4   9   3       17.59       15.64      1.32 o 
  -3   9   3       29.05       35.25      3.75 o 
  -2   9   3       10.28       10.35      1.06 o 
  -1   9   3       11.33        9.88      0.86 o 
   0   9   3       47.55       40.58      3.91 o 
   1   9   3        6.45        5.12      0.61 o 
   2   9   3       91.38       94.92      3.57 o 
   3   9   3      238.59      251.82     12.40 o 
   4   9   3       72.28       74.81      4.46 o 
   5   9   3        0.01        0.96      0.64 o 
   6   9   3        3.34        2.40      0.56 o 
  -3  10   3       16.40       18.11      3.35 o 
  -2  10   3        3.82        3.19      1.66 o 
  -1  10   3        0.52        0.39      0.73 o 
   0  10   3       49.32       46.13      5.97 o 
   1  10   3        5.85        1.82      1.96 o 
   2  10   3      160.77      161.52      7.61 o 
   3  10   3       17.51       17.70      2.17 o 
   4  10   3        1.73        2.49      0.84 o 
   5  10   3       68.81       62.05      2.81 o 
   6  10   3      107.90      118.31      3.29 o 
  -1  11   3        1.90        1.38      0.56 o 
   0  11   3        6.34        4.89      1.59 o 
   1  11   3      117.92      126.22     19.40 o 
   2  11   3      423.58      452.08     97.14 o 
   3  11   3       84.42       97.45      5.85 o 
   4  11   3       66.15       78.67      3.42 o 
  -3 -10   4        5.28        9.97      1.73 o 
  -2 -10   4        8.51       10.77      1.32 o 
  -1 -10   4        0.05        0.84      0.94 o 
   0 -10   4       15.86       14.88      3.58 o 
   1 -10   4        0.29        0.79      0.35 o 
   2 -10   4       45.87       41.21      3.30 o 
  -4  -9   4       32.26       31.65      3.34 o 
  -3  -9   4       95.74       97.30      8.72 o 
  -2  -9   4        0.36        2.00      0.69 o 
  -1  -9   4        1.19        0.95      0.37 o 
   0  -9   4        0.83        0.94      1.00 o 
   1  -9   4      279.01      276.88     11.72 o 
   2  -9   4        3.59        2.50      0.57 o 
   3  -9   4        0.49        1.02      0.36 o 
   4  -9   4       30.88       33.39      5.06 o 
  -5  -8   4       40.71       38.78      2.02 o 
  -4  -8   4       15.05       13.20      1.41 o 
  -3  -8   4      253.54      289.47      7.68 o 
  -2  -8   4        0.10        1.74      0.62 o 
  -1  -8   4        6.64        6.16      0.50 o 
   0  -8   4      200.54      212.37      9.05 o 
   1  -8   4       56.40       54.45      3.26 o 
   2  -8   4       21.78       21.69      2.30 o 
   3  -8   4       12.59       12.21      4.44 o 
   4  -8   4       11.63        7.96      1.16 o 
   5  -8   4      132.61      134.48      4.43 o 
  -6  -7   4        0.64        2.18      1.43 o 
  -5  -7   4      252.02      263.66     14.01 o 
  -4  -7   4       47.55       44.32      2.75 o 
  -3  -7   4       26.54       27.53      1.75 o 
  -2  -7   4        0.01        1.14      0.33 o 
  -1  -7   4       21.16       17.67      1.25 o 
   0  -7   4       29.28       24.44      1.98 o 
   1  -7   4        1.64        2.23      0.54 o 
   2  -7   4      155.14      146.20      5.36 o 
   3  -7   4        5.20        5.69      0.63 o 
   4  -7   4       20.01       21.30      1.53 o 
   5  -7   4       14.26       17.22      1.79 o 
  -6  -6   4        2.82        5.11      1.17 o 
  -5  -6   4       54.05       43.99      4.36 o 
  -4  -6   4       53.87       64.19      3.13 o 
  -3  -6   4       11.02        6.25      0.99 o 
  -2  -6   4       20.89       21.97      1.47 o 
  -1  -6   4       13.91       16.98      0.99 o 
   0  -6   4       83.16       84.58      2.40 o 
   1  -6   4      248.65      245.77      3.68 o 
   2  -6   4       11.45       15.38      0.89 o 
   3  -6   4        0.74        1.51      0.50 o 
   4  -6   4       57.75       52.80      2.38 o 
   5  -6   4       53.61       48.77      2.96 o 
   6  -6   4       14.24       18.14      1.81 o 
  -7  -5   4        3.77        4.70      1.21 o 
  -6  -5   4        7.22        8.39      1.32 o 
  -5  -5   4        1.94        2.17      0.79 o 
  -4  -5   4      176.28      179.14      4.32 o 
  -3  -5   4       54.23       59.71      2.49 o 
  -2  -5   4       96.11      103.30      3.54 o 
  -1  -5   4       32.97       36.09      1.62 o 
   0  -5   4      170.14      176.89      2.01 o 
   1  -5   4       71.78       73.00      2.48 o 
   2  -5   4       23.61       21.96      1.85 o 
   3  -5   4      317.31      295.82      7.33 o 
   4  -5   4      611.30      612.84      8.07 o 
   5  -5   4       18.62       18.15      2.34 o 
   6  -5   4        0.08        1.32      0.48 o 
   7  -5   4        0.49        1.16      0.51 o 
  -7  -4   4      178.04      169.19     14.91 o 
  -6  -4   4       30.14       34.48      3.19 o 
  -5  -4   4      192.99      195.81      3.84 o 
  -4  -4   4      207.17      220.31      3.36 o 
  -3  -4   4       21.74       15.33      1.15 o 
  -2  -4   4      218.53      244.89      3.22 o 
  -1  -4   4       49.85       49.11      2.14 o 
   0  -4   4        9.13        8.19      0.51 o 
   1  -4   4      158.38      146.23      1.54 o 
   2  -4   4        0.03        1.41      0.28 o 
   3  -4   4       68.18       68.50      2.25 o 
   4  -4   4      480.57      450.98     16.20 o 
   5  -4   4      562.26      536.74     14.25 o 
   6  -4   4       98.47       89.58      6.25 o 
   7  -4   4      102.97      126.25      6.20 o 
  -7  -3   4      126.68      126.51      3.99 o 
  -6  -3   4       50.85       44.66      2.42 o 
  -5  -3   4       82.33       74.04      3.38 o 
  -4  -3   4      291.28      283.11      4.64 o 
  -3  -3   4      327.04      342.90      6.46 o 
  -2  -3   4        1.67        2.83      0.51 o 
  -1  -3   4       47.95       53.28      3.75 o 
   0  -3   4      217.24      207.89      3.63 o 
   1  -3   4       83.78       88.97      2.16 o 
   2  -3   4      310.07      304.21      5.25 o 
   3  -3   4       75.05       72.41      2.11 o 
   4  -3   4      976.19      931.77     11.58 o 
   5  -3   4       29.42       29.48      1.12 o 
   6  -3   4       39.93       41.87      1.80 o 
   7  -3   4      179.94      199.80      7.17 o 
   8  -3   4       41.06       46.58      1.49 o 
  -7  -2   4       10.54        5.22      0.90 o 
  -6  -2   4        2.36        2.25      0.91 o 
  -5  -2   4       59.57       44.23      4.46 o 
  -4  -2   4        7.35        6.24      0.43 o 
  -3  -2   4        9.97        7.67      0.74 o 
  -2  -2   4        0.61        0.49      0.51 o 
  -1  -2   4      462.39      462.18     17.53 o 
   0  -2   4      694.01      674.92      7.63 o 
   1  -2   4      176.96      196.60      3.93 o 
   2  -2   4        9.45        7.37      0.46 o 
   3  -2   4        6.76       11.22      0.64 o 
   4  -2   4     1310.74     1351.88     31.40 o 
   5  -2   4      388.35      390.17      9.55 o 
   6  -2   4        0.04        0.58      1.21 o 
   7  -2   4       22.67       20.84      1.44 o 
   8  -2   4      189.38      210.54      6.81 o 
  -7  -1   4        2.28        4.57      0.81 o 
  -6  -1   4        3.12        3.59      0.48 o 
  -5  -1   4       44.24       39.89      2.77 o 
  -4  -1   4      100.18       97.29      1.98 o 
  -3  -1   4       40.45       34.82      1.28 o 
  -2  -1   4       86.01       78.94      2.43 o 
  -1  -1   4      423.89      473.59      2.81 o 
   0  -1   4       68.24       60.09      1.74 o 
   1  -1   4      700.75      673.65      6.92 o 
   2  -1   4       53.40       54.83      1.56 o 
   3  -1   4       23.12       23.63      0.68 o 
   4  -1   4      440.63      468.45      7.84 o 
   5  -1   4       86.75       75.89      5.40 o 
   6  -1   4      318.88      314.97      7.79 o 
   7  -1   4      198.33      203.43      7.59 o 
   8  -1   4        0.08        1.81      0.91 o 
  -7   0   4       37.64       39.62      4.94 o 
  -6   0   4        0.02        0.90      0.95 o 
  -5   0   4      269.16      273.34      5.34 o 
  -4   0   4      160.56      148.77      5.52 o 
  -3   0   4      238.80      238.25      5.32 o 
  -2   0   4       64.85       57.62      1.10 o 
  -1   0   4      139.43      149.83      1.62 o 
   0   0   4     2321.46     2427.60     69.82 o 
   1   0   4      435.63      441.08      6.85 o 
   2   0   4       71.69       72.41      1.57 o 
   3   0   4      548.26      551.90      7.59 o 
   4   0   4      248.75      246.03      5.68 o 
   5   0   4       18.47       14.33      0.87 o 
   6   0   4      524.74      523.27      7.18 o 
   7   0   4       89.38       91.72      4.78 o 
   8   0   4      110.88      107.53      4.87 o 
  -7   1   4        1.41        4.16      1.12 o 
  -6   1   4      234.42      237.00      5.23 o 
  -5   1   4       36.82       32.12      2.55 o 
  -4   1   4        4.53        6.34      1.09 o 
  -3   1   4        0.21        0.43      0.39 o 
  -2   1   4        9.60       11.86      0.68 o 
  -1   1   4     2769.48     3153.51     45.25 o 
   0   1   4     2951.17     3220.69     23.58 o 
   1   1   4     1931.10     2007.06     20.82 o 
   2   1   4      445.79      519.24      4.13 o 
   3   1   4     4779.80     5304.21    113.75 o 
   4   1   4      919.31      936.63     20.77 o 
   5   1   4      521.30      514.50     10.33 o 
   6   1   4      409.59      416.67     10.41 o 
   7   1   4       18.73       18.70      1.37 o 
   8   1   4        0.85        1.68      0.90 o 
  -7   2   4      101.37      103.32      3.58 o 
  -6   2   4       20.27       22.43      1.67 o 
  -5   2   4      158.88      153.24      3.19 o 
  -4   2   4       63.45       61.69      2.46 o 
  -3   2   4        0.06        1.32      0.67 o 
  -2   2   4        4.15        3.12      0.35 o 
  -1   2   4       39.83       30.31      0.71 o 
   0   2   4     1349.55     1479.19      9.88 o 
   1   2   4     2125.05     2340.06     24.37 o 
   2   2   4     4257.88     4583.69     59.69 o 
   3   2   4      356.09      392.92      6.30 o 
   4   2   4      265.25      247.58      2.18 o 
   5   2   4       66.31       63.88      2.29 o 
   6   2   4        1.51        4.45      0.87 o 
   7   2   4      369.51      355.53      8.65 o 
   8   2   4       88.56       95.86      9.29 o 
  -7   3   4       60.49       59.19      2.57 o 
  -6   3   4       62.23       66.38      6.42 o 
  -5   3   4       31.47       34.49      1.76 o 
  -4   3   4       26.77       24.34      1.52 o 
  -3   3   4      952.43      939.15     36.26 o 
  -2   3   4        8.60       12.64      0.60 o 
  -1   3   4      111.63       91.42      2.07 o 
   0   3   4        1.44        1.76      0.41 o 
   1   3   4      166.74      154.33      3.19 o 
   2   3   4     1381.06     1474.74     22.40 o 
   3   3   4      162.13      155.52      2.43 o 
   4   3   4      502.39      463.75      4.57 o 
   5   3   4        2.78        3.49      0.88 o 
   6   3   4       69.86       69.33      1.78 o 
   7   3   4      281.84      281.30     12.18 o 
   8   3   4        2.51        2.39      0.66 o 
  -6   4   4        2.75        3.47      0.73 o 
  -5   4   4        1.94        1.73      0.75 o 
  -4   4   4       19.51       19.29      1.35 o 
  -3   4   4        0.23        2.91      1.12 o 
  -2   4   4       72.19       58.19      1.64 o 
  -1   4   4        0.32        2.02      0.62 o 
   0   4   4        6.26        3.42      0.31 o 
   1   4   4       67.02       57.93      1.15 o 
   2   4   4        0.22        0.76      0.29 o 
   3   4   4      148.15      148.34      3.41 o 
   4   4   4      540.93      540.20      5.35 o 
   5   4   4       45.05       35.48      1.72 o 
   6   4   4       62.48       59.08      2.25 o 
   7   4   4       95.88      100.03      3.05 o 
   8   4   4        1.21        2.32      1.38 o 
  -6   5   4       81.56       92.64      7.25 o 
  -5   5   4      168.15      172.65      6.66 o 
  -4   5   4       10.72       14.12      0.93 o 
  -3   5   4        7.66        7.69      0.71 o 
  -2   5   4      554.37      510.11     12.12 o 
  -1   5   4      175.92      171.72      3.59 o 
   0   5   4      327.27      299.22      2.77 o 
   1   5   4     1222.92     1315.38     17.01 o 
   2   5   4      621.98      658.94      7.58 o 
   3   5   4        4.17        6.20      0.41 o 
   4   5   4       56.72       55.67      1.62 o 
   5   5   4      507.85      503.71      8.70 o 
   6   5   4       77.83       78.88      2.36 o 
   7   5   4       18.90       19.09      1.77 o 
   8   5   4       99.12      113.19      3.29 o 
  -6   6   4       27.23       37.93      1.74 o 
  -5   6   4       75.03       90.83      4.40 o 
  -4   6   4       66.18       70.62      3.23 o 
  -3   6   4       98.52       95.08      3.20 o 
  -2   6   4      727.08      723.64      8.85 o 
  -1   6   4        1.09        2.10      0.45 o 
   0   6   4      684.04      654.53     15.53 o 
   1   6   4      218.18      206.86      3.29 o 
   2   6   4      822.24      810.28      8.10 o 
   3   6   4      875.71      917.79     11.60 o 
   4   6   4        0.12        1.07      0.60 o 
   5   6   4       43.02       43.10      2.20 o 
   6   6   4       17.23       15.57      1.13 o 
   7   6   4       36.46       34.51      2.27 o 
   8   6   4       91.32       91.35      4.58 o 
  -5   7   4       11.35        8.06      1.15 o 
  -4   7   4       18.37       17.09      1.26 o 
  -3   7   4        4.46        3.80      1.24 o 
  -2   7   4       37.63       39.62      2.69 o 
  -1   7   4      118.38      115.58      1.67 o 
   0   7   4      358.12      323.73      3.52 o 
   1   7   4      689.66      647.63     12.87 o 
   2   7   4        0.48        0.35      0.32 o 
   3   7   4       52.18       52.35      3.31 o 
   4   7   4      359.90      350.22      4.06 o 
   5   7   4        0.16        2.48      0.57 o 
   6   7   4       52.20       45.36      2.20 o 
   7   7   4       78.33       80.70      4.00 o 
   8   7   4       14.73       15.66      1.37 o 
  -4   8   4       98.39      102.98      3.02 o 
  -3   8   4       24.68       24.94      2.41 o 
  -2   8   4       32.41       31.15      2.37 o 
  -1   8   4      159.93      137.84      2.80 o 
   0   8   4        0.06        0.74      0.62 o 
   1   8   4       16.58       13.95      0.75 o 
   2   8   4       14.81       14.73      0.76 o 
   3   8   4        7.91        5.46      0.72 o 
   4   8   4       47.08       43.20      2.16 o 
   5   8   4       33.42       38.61      2.18 o 
   6   8   4        0.43        2.73      1.54 o 
   7   8   4       15.32       13.20      1.25 o 
  -3   9   4       48.14       54.88      2.36 o 
  -2   9   4      146.46      142.39      5.13 o 
  -1   9   4        4.15        6.31      3.21 o 
   0   9   4       24.29       23.27      1.65 o 
   1   9   4      129.81      121.84     12.27 o 
   2   9   4       30.23       33.55      2.15 o 
   3   9   4       15.88       16.10      2.02 o 
   4   9   4       55.33       63.09      2.81 o 
   5   9   4       79.47       78.60      5.56 o 
   6   9   4        0.02        1.27      0.60 o 
  -2  10   4        2.93        1.83      1.17 o 
  -1  10   4       40.24       43.64      5.19 o 
   0  10   4      191.84      181.13     14.82 o 
   1  10   4       37.05       34.21      2.93 o 
   2  10   4        6.90        8.11      1.49 o 
   3  10   4       33.87       39.06      4.14 o 
   4  10   4       17.47       21.42      2.79 o 
   5  10   4       50.90       53.93      2.51 o 
   6  10   4        0.01        1.56      0.52 o 
  -1  11   4       28.17       25.02      5.37 o 
   0  11   4       11.02       10.46      5.80 o 
   1  11   4       24.37       27.03      4.68 o 
   2  11   4       78.42       88.31      3.76 o 
   3  11   4        3.12        1.92      0.96 o 
   4  11   4       22.24       30.16      4.05 o 
  -2 -10   5       49.20       54.30      3.50 o 
  -1 -10   5        0.41        1.29      0.69 o 
   0 -10   5        0.05        1.13      0.85 o 
   1 -10   5        6.27        6.69      1.78 o 
  -4  -9   5       28.02       35.26      4.59 o 
  -3  -9   5        0.13        0.75      1.10 o 
  -2  -9   5       25.42       21.76      3.07 o 
  -1  -9   5       49.48       47.87      3.05 o 
   0  -9   5       13.84       14.41      2.53 o 
   1  -9   5       14.65       11.79      1.18 o 
   2  -9   5        0.14        0.70      0.57 o 
   3  -9   5        1.06        0.57      0.45 o 
  -5  -8   5        0.71        1.96      0.85 o 
  -4  -8   5        3.08        0.56      0.78 o 
  -3  -8   5       66.76       80.78      3.87 o 
  -2  -8   5       64.74       72.45      6.35 o 
  -1  -8   5      132.19      135.18      3.69 o 
   0  -8   5       40.11       35.20      2.05 o 
   1  -8   5       22.50       21.04      1.26 o 
   2  -8   5      178.69      183.10      6.95 o 
   3  -8   5       46.30       35.47      3.02 o 
   4  -8   5       19.58       17.91      2.18 o 
  -6  -7   5        9.79        5.48      1.20 o 
  -5  -7   5       30.69       37.41      4.77 o 
  -4  -7   5       26.75       19.49      6.02 o 
  -3  -7   5        8.72        5.34      0.65 o 
  -2  -7   5       15.64       16.86      1.21 o 
  -1  -7   5      194.71      209.55      8.80 o 
   0  -7   5        1.49        2.15      1.55 o 
   1  -7   5       42.46       40.16      3.00 o 
   2  -7   5      416.41      407.99     12.91 o 
   3  -7   5       59.58       63.26      4.11 o 
   4  -7   5       43.82       40.70      3.57 o 
   5  -7   5       31.92       34.97      2.56 o 
  -6  -6   5        5.24        5.83      1.38 o 
  -5  -6   5      148.70      155.15     21.12 o 
  -4  -6   5       66.00       72.50      3.48 o 
  -3  -6   5       30.14       25.92      2.96 o 
  -2  -6   5       34.23       35.03      2.76 o 
  -1  -6   5        1.15        1.53      0.51 o 
   0  -6   5       24.37       22.04      1.12 o 
   1  -6   5        4.84        5.35      0.53 o 
   2  -6   5       15.63       16.22      1.06 o 
   3  -6   5       34.21       32.65      1.30 o 
   4  -6   5       30.25       28.72      1.72 o 
   5  -6   5       58.86       53.63      2.29 o 
   6  -6   5      262.16      279.37     10.81 o 
  -6  -5   5        1.27        3.15      0.84 o 
  -5  -5   5       72.33       75.54      3.36 o 
  -4  -5   5      140.90      135.99      9.84 o 
  -3  -5   5       92.37       95.37      5.40 o 
  -2  -5   5       63.62       67.70      3.71 o 
  -1  -5   5       15.77       13.24      0.59 o 
   0  -5   5        6.75        5.46      0.38 o 
   1  -5   5       81.87       82.41      4.13 o 
   2  -5   5       41.76       37.88      1.53 o 
   3  -5   5      557.78      556.21     11.30 o 
   4  -5   5        5.88        6.67      0.56 o 
   5  -5   5       18.18       18.74      1.41 o 
   6  -5   5      196.43      231.19      6.16 o 
   7  -5   5       32.78       36.44      3.65 o 
  -7  -4   5       28.27       34.46      2.63 o 
  -6  -4   5        2.91        3.14      1.83 o 
  -5  -4   5        0.01        0.65      0.69 o 
  -4  -4   5        5.20        3.11      0.74 o 
  -3  -4   5      148.99      144.42     12.42 o 
  -2  -4   5      167.03      171.07      2.96 o 
  -1  -4   5      691.46      749.82     32.04 o 
   0  -4   5      276.57      251.23      4.83 o 
   1  -4   5       56.56       54.59      1.89 o 
   2  -4   5       94.65       92.28      2.68 o 
   3  -4   5      252.70      249.00      5.05 o 
   4  -4   5      615.35      571.99      7.72 o 
   5  -4   5      193.71      200.17      4.12 o 
   6  -4   5        1.92        2.31      0.84 o 
   7  -4   5       17.75       16.53      1.44 o 
  -7  -3   5        0.75        2.04      3.91 o 
  -6  -3   5        1.55        6.89      3.02 o 
  -5  -3   5       48.33       47.12      4.98 o 
  -4  -3   5        2.08        3.05      0.77 o 
  -3  -3   5      225.83      208.27      4.14 o 
  -2  -3   5       86.71       73.61      3.66 o 
  -1  -3   5      106.70       96.27      4.99 o 
   0  -3   5       15.15       12.39      0.54 o 
   1  -3   5      449.22      447.24     10.02 o 
   2  -3   5      423.61      408.27      7.11 o 
   3  -3   5        3.90        3.43      0.51 o 
   4  -3   5       42.17       37.79      1.66 o 
   5  -3   5       50.63       42.35      2.15 o 
   6  -3   5      325.62      332.46      8.09 o 
   7  -3   5      154.01      162.71      6.00 o 
   8  -3   5       90.38      102.76      3.31 o 
  -7  -2   5       37.26       45.99      8.31 o 
  -6  -2   5       10.05       11.76      1.18 o 
  -5  -2   5      104.44       87.66      3.27 o 
  -4  -2   5       54.13       52.64      1.77 o 
  -3  -2   5        0.18        0.36      0.50 o 
  -2  -2   5      827.25      868.30      9.59 o 
  -1  -2   5     1039.07     1123.93     28.10 o 
   0  -2   5        9.25        5.75      0.33 o 
   1  -2   5      237.34      210.40      5.68 o 
   2  -2   5      257.20      253.97      4.80 o 
   3  -2   5      323.08      312.82      4.14 o 
   4  -2   5       90.41       82.93      2.26 o 
   5  -2   5       66.85       60.91      1.77 o 
   6  -2   5      123.33      116.85      3.20 o 
   7  -2   5        4.60        3.48      1.15 o 
   8  -2   5        8.87        8.56      1.09 o 
  -7  -1   5        1.29        1.32      0.89 o 
  -6  -1   5        0.53        0.71      1.78 o 
  -5  -1   5      130.46      122.68      3.12 o 
  -4  -1   5       57.13       49.28      2.86 o 
  -3  -1   5       15.20       10.41      0.60 o 
  -2  -1   5      869.77      962.61      8.61 o 
  -1  -1   5      703.62      746.24     16.76 o 
   0  -1   5     1830.52     1943.50     41.74 o 
   1  -1   5        0.64        3.24      0.45 o 
   2  -1   5      928.79      948.93     10.84 o 
   3  -1   5       42.19       51.70      1.24 o 
   4  -1   5      451.43      427.72     10.65 o 
   5  -1   5     1479.35     1432.46     43.17 o 
   6  -1   5       93.66       81.06      6.06 o 
   7  -1   5        7.63        7.17      0.80 o 
   8  -1   5        0.48        2.03      0.58 o 
  -7   0   5        6.11        5.28      0.94 o 
  -6   0   5      186.12      176.66      6.78 o 
  -5   0   5      313.57      305.12     10.64 o 
  -4   0   5       32.65       35.00      2.82 o 
  -3   0   5      328.08      307.94      6.47 o 
  -2   0   5      483.82      542.15      7.37 o 
  -1   0   5      397.34      429.09      6.88 o 
   0   0   5     1058.02     1189.78      6.49 o 
   1   0   5      198.57      218.14      5.38 o 
   2   0   5     3537.95     4027.81     86.38 o 
   3   0   5      326.19      290.66      4.53 o 
   4   0   5      374.33      377.60      3.09 o 
   5   0   5       28.11       28.48      2.11 o 
   6   0   5       61.63       54.10      2.80 o 
   7   0   5       24.15       20.71      1.38 o 
   8   0   5       22.96       22.75      2.61 o 
  -7   1   5        8.69        9.38      1.59 o 
  -6   1   5      174.99      178.76      6.87 o 
  -5   1   5        5.70        5.35      0.60 o 
  -4   1   5      314.26      316.31     12.49 o 
  -3   1   5      178.89      169.42      7.00 o 
  -2   1   5      200.47      193.10      5.25 o 
  -1   1   5      266.46      266.87      5.26 o 
   0   1   5     1180.54     1183.89     29.85 o 
   1   1   5       61.04       65.99      0.94 o 
   2   1   5        1.55        1.40      0.25 o 
   3   1   5      198.45      212.21      3.10 o 
   4   1   5      411.65      404.55      6.30 o 
   5   1   5      109.05      107.60      1.62 o 
   6   1   5       43.67       39.60      2.25 o 
   7   1   5        3.46        3.69      1.08 o 
   8   1   5      173.63      171.81      6.23 o 
  -7   2   5        2.91        3.11      0.70 o 
  -6   2   5       35.63       35.75      2.42 o 
  -5   2   5      193.60      186.72     10.59 o 
  -4   2   5      147.79      139.41      8.70 o 
  -3   2   5       29.94       26.64      1.51 o 
  -2   2   5       54.02       64.29      2.23 o 
  -1   2   5      264.92      216.18      3.71 o 
   0   2   5      113.16      101.29      2.14 o 
   1   2   5       45.91       48.09      1.26 o 
   2   2   5      158.25      171.33      3.74 o 
   3   2   5      736.56      785.14      8.73 o 
   4   2   5        8.82       12.09      0.56 o 
   5   2   5      849.09      829.41     20.26 o 
   6   2   5     1007.75      996.14     27.19 o 
   7   2   5        0.12        1.48      1.16 o 
   8   2   5      129.35      135.89      6.69 o 
  -6   3   5       82.20       75.34      7.58 o 
  -5   3   5        5.50        6.10      0.59 o 
  -4   3   5      485.88      493.24      6.66 o 
  -3   3   5      926.07      916.43     26.00 o 
  -2   3   5     1932.18     1890.50     31.30 o 
  -1   3   5       51.85       36.77      1.05 o 
   0   3   5     1266.14     1372.89     28.84 o 
   1   3   5       12.71       20.13      0.80 o 
   2   3   5       22.38       19.83      0.79 o 
   3   3   5      471.45      502.54      4.07 o 
   4   3   5      374.92      404.29      6.67 o 
   5   3   5       45.28       46.02      2.10 o 
   6   3   5      117.70      117.97      3.77 o 
   7   3   5      128.37      133.35      5.41 o 
   8   3   5      146.90      139.47      4.18 o 
  -6   4   5       15.57       17.33      1.86 o 
  -5   4   5      165.96      180.86      4.08 o 
  -4   4   5       16.84       17.97      0.99 o 
  -3   4   5      852.01      856.79     11.28 o 
  -2   4   5       59.50       63.12      1.84 o 
  -1   4   5      130.19      116.67      3.11 o 
   0   4   5     1342.76     1426.04     30.58 o 
   1   4   5       71.96       48.28      3.03 o 
   2   4   5      108.65      118.79      3.60 o 
   3   4   5      611.37      638.15     11.12 o 
   4   4   5      172.16      181.02      3.59 o 
   5   4   5      536.43      519.03     10.64 o 
   6   4   5       77.20       75.38      1.68 o 
   7   4   5       37.36       31.81      1.71 o 
   8   4   5       93.92      100.85      5.21 o 
  -6   5   5        0.16        3.83      0.88 o 
  -5   5   5        0.01        1.07      0.60 o 
  -4   5   5       76.48       81.16      3.23 o 
  -3   5   5      110.32      113.55      6.43 o 
  -2   5   5      103.76      103.02      4.31 o 
  -1   5   5        8.59       10.03      0.48 o 
   0   5   5       69.15       77.44      2.40 o 
   1   5   5      179.49      156.11     15.83 o 
   2   5   5      440.27      438.19      7.38 o 
   3   5   5       34.22       33.28      1.04 o 
   4   5   5        1.05        2.00      0.45 o 
   5   5   5       37.71       38.73      1.35 o 
   6   5   5       65.12       63.61      1.96 o 
   7   5   5        0.02        0.77      0.49 o 
   8   5   5        8.84        8.21      1.25 o 
  -5   6   5       34.11       41.12      4.12 o 
  -4   6   5       85.11       86.33      3.90 o 
  -3   6   5      419.18      365.65     43.23 o 
  -2   6   5      599.35      599.21      8.11 o 
  -1   6   5       70.41       70.26      1.91 o 
   0   6   5       21.53       20.91      0.86 o 
   1   6   5        4.99        4.18      0.66 o 
   2   6   5        1.10        1.72      1.92 o 
   3   6   5      281.50      290.79      5.37 o 
   4   6   5      286.49      298.38      3.28 o 
   5   6   5       11.78        9.71      0.77 o 
   6   6   5       31.67       31.99      1.79 o 
   7   6   5        4.83        6.44      1.93 o 
   8   6   5       24.53       24.05      2.16 o 
  -5   7   5       11.01       12.00      1.45 o 
  -4   7   5       50.52       58.12      2.19 o 
  -3   7   5       53.40       55.95      5.36 o 
  -2   7   5        3.96        4.03      0.74 o 
  -1   7   5      526.51      479.60     20.86 o 
   0   7   5        2.46        1.81      0.34 o 
   1   7   5      348.32      330.25      5.39 o 
   2   7   5       59.80       50.14      2.18 o 
   3   7   5        4.75        2.57      0.60 o 
   4   7   5      135.05      137.48      3.35 o 
   5   7   5       60.48       55.14      2.18 o 
   6   7   5        1.89        1.54      0.40 o 
   7   7   5      145.23      149.92      7.20 o 
   8   7   5        0.17        0.74      0.80 o 
  -4   8   5      272.58      303.60     11.65 o 
  -3   8   5      128.19      134.48      6.91 o 
  -2   8   5       27.81       27.59      5.29 o 
  -1   8   5       74.65       69.49      2.62 o 
   0   8   5       36.95       33.03      1.60 o 
   1   8   5        4.49        2.71      0.95 o 
   2   8   5      258.91      256.85      6.27 o 
   3   8   5      290.13      260.80     20.92 o 
   4   8   5        3.85        3.31      0.70 o 
   5   8   5      109.09       94.23      2.23 o 
   6   8   5       40.78       42.66      2.50 o 
   7   8   5       63.77       64.18      6.83 o 
  -3   9   5       47.54       57.06      3.52 o 
  -2   9   5        2.34        3.62      7.36 o 
  -1   9   5       20.03       19.86      1.73 o 
   0   9   5       57.33       69.80      4.24 o 
   1   9   5       88.69       83.42      3.65 o 
   2   9   5        9.36        6.69      0.78 o 
   3   9   5       57.40       56.23      5.10 o 
   4   9   5      119.98      111.05      7.84 o 
   5   9   5       69.47       65.15      3.12 o 
   6   9   5        3.26        4.50      0.95 o 
  -2  10   5       12.79       14.31      4.18 o 
  -1  10   5       25.32       20.41      2.91 o 
   0  10   5       23.46       23.14      5.30 o 
   1  10   5       17.41       18.09      1.88 o 
   2  10   5        8.30        6.59      1.64 o 
   3  10   5      126.03      156.51      9.87 o 
   4  10   5       75.60       93.60      4.43 o 
   5  10   5       21.78       19.55      2.08 o 
   6  10   5        2.78        3.49      0.79 o 
   0  11   5       30.68       23.39      3.18 o 
   1  11   5        5.62        5.17      1.97 o 
   2  11   5       21.21       18.95      3.78 o 
   3  11   5        0.46        0.73      0.86 o 
   4  11   5        3.68        6.87      2.42 o 
  -1 -10   6      173.31      185.88      5.81 o 
   0 -10   6       11.31       11.44      1.58 o 
  -3  -9   6        6.03        6.11      3.19 o 
  -2  -9   6        0.05        0.90      0.63 o 
  -1  -9   6        0.66        0.75      0.59 o 
   0  -9   6       17.46       15.59      2.10 o 
   1  -9   6       42.27       45.38      4.07 o 
   2  -9   6        1.41        2.20      1.58 o 
   3  -9   6       14.95       11.16      1.80 o 
  -4  -8   6        7.03       10.86      2.09 o 
  -3  -8   6       47.03       54.92      2.33 o 
  -2  -8   6        4.40        3.40      0.99 o 
  -1  -8   6        2.60        2.86      0.91 o 
   0  -8   6        0.05        0.61      0.91 o 
   1  -8   6       14.44       14.03      1.22 o 
   2  -8   6        3.11        2.02      0.60 o 
   3  -8   6       21.10       20.44      2.24 o 
   4  -8   6       16.90       10.46      1.97 o 
  -5  -7   6       17.38       21.10      6.69 o 
  -4  -7   6        8.51       10.21      1.48 o 
  -3  -7   6       55.55       50.59      4.25 o 
  -2  -7   6      283.83      315.62      9.48 o 
  -1  -7   6        0.03        1.10      0.57 o 
   0  -7   6       93.27       91.64      4.37 o 
   1  -7   6      285.34      280.80     14.27 o 
   2  -7   6        1.65        1.45      0.55 o 
   3  -7   6       17.72       17.20      1.34 o 
   4  -7   6      105.57      106.23      6.05 o 
   5  -7   6      214.27      239.13      9.44 o 
  -6  -6   6        0.09        2.16      0.86 o 
  -5  -6   6        0.20        2.02      1.49 o 
  -4  -6   6       19.53       21.35      3.76 o 
  -3  -6   6      150.89      173.98      9.17 o 
  -2  -6   6       64.67       75.75      3.34 o 
  -1  -6   6       60.00       57.20      2.26 o 
   0  -6   6      100.31       90.03      7.58 o 
   1  -6   6       58.84       57.09      1.58 o 
   2  -6   6      468.81      484.56     13.69 o 
   3  -6   6       22.66       19.89      1.59 o 
   4  -6   6       14.97       16.98      1.41 o 
   5  -6   6        0.25        0.54      0.31 o 
   6  -6   6       14.01       10.73      2.53 o 
  -6  -5   6       51.93       48.32      9.49 o 
  -5  -5   6        4.81        5.21      2.17 o 
  -4  -5   6       59.18       59.94      5.49 o 
  -3  -5   6       30.82       31.12      2.08 o 
  -2  -5   6       86.09       87.87      4.28 o 
  -1  -5   6        0.37        1.71      0.76 o 
   0  -5   6        0.06        0.49      0.14 o 
   1  -5   6       34.76       32.76      1.89 o 
   2  -5   6        1.21        1.85      0.34 o 
   3  -5   6        0.02        1.84      0.43 o 
   4  -5   6      470.92      468.54     11.47 o 
   5  -5   6      166.66      152.80      4.27 o 
   6  -5   6        7.87        9.40      2.62 o 
  -6  -4   6       25.82       34.19      4.12 o 
  -5  -4   6        0.32        1.92      1.07 o 
  -4  -4   6      250.25      236.86     12.75 o 
  -3  -4   6       80.29       77.06      2.39 o 
  -2  -4   6        3.43        3.15      0.70 o 
  -1  -4   6      262.28      279.03      5.45 o 
   0  -4   6       19.36       17.87      0.67 o 
   1  -4   6       14.95       14.38      0.62 o 
   2  -4   6      527.71      521.68     16.28 o 
   3  -4   6      289.29      275.48     10.29 o 
   4  -4   6       80.30       73.39      1.12 o 
   5  -4   6        0.29        1.72      0.55 o 
   6  -4   6       47.99       41.67      2.87 o 
   7  -4   6        1.21        2.08      1.11 o 
  -6  -3   6       23.91       22.42      3.18 o 
  -5  -3   6        1.86        3.80      1.47 o 
  -4  -3   6      260.07      264.36      6.53 o 
  -3  -3   6      330.03      323.46      8.87 o 
  -2  -3   6      215.15      226.51     14.17 o 
  -1  -3   6      232.91      229.22      4.61 o 
   0  -3   6       83.97       98.24      2.28 o 
   1  -3   6      460.18      481.78      5.49 o 
   2  -3   6       19.52       16.52      0.64 o 
   3  -3   6       58.21       55.17      1.91 o 
   4  -3   6      985.37      997.23     11.42 o 
   5  -3   6      284.50      292.41      5.52 o 
   6  -3   6       66.53       61.08      2.58 o 
   7  -3   6       12.91       11.62      1.26 o 
  -7  -2   6      229.27      254.46      6.45 o 
  -6  -2   6        2.00        3.79      1.56 o 
  -5  -2   6       12.38       14.00      1.21 o 
  -4  -2   6        0.38        0.72      0.29 o 
  -3  -2   6        2.26        1.40      0.25 o 
  -2  -2   6     1082.46     1178.54     20.84 o 
  -1  -2   6        2.70        3.02      0.68 o 
   0  -2   6        6.69       12.63      0.75 o 
   1  -2   6      247.27      262.01      2.41 o 
   2  -2   6        1.35        3.34      0.27 o 
   3  -2   6      352.30      362.61      4.82 o 
   4  -2   6      567.54      573.97      7.21 o 
   5  -2   6      167.09      166.47      4.53 o 
   6  -2   6       27.20       25.83      1.17 o 
   7  -2   6       18.80       17.96      1.46 o 
   8  -2   6        0.96        0.33      2.64 o 
  -7  -1   6       27.29       17.87      2.74 o 
  -6  -1   6        1.07        2.68      2.46 o 
  -5  -1   6      330.89      338.51      7.39 o 
  -4  -1   6       13.92       10.64      0.95 o 
  -3  -1   6       15.45       13.62      0.72 o 
  -2  -1   6      605.22      669.88     11.80 o 
  -1  -1   6      335.99      354.56      3.62 o 
   0  -1   6      369.84      408.13      8.24 o 
   1  -1   6       63.56       54.47      1.07 o 
   2  -1   6      640.34      664.14     10.93 o 
   3  -1   6      674.37      656.24      7.41 o 
   4  -1   6       67.82       73.81      1.80 o 
   5  -1   6      661.73      672.55     13.36 o 
   6  -1   6       22.65       22.02      1.93 o 
   7  -1   6        4.94        3.13      3.01 o 
   8  -1   6       26.32       31.27      3.26 o 
  -7   0   6       15.72       13.52      1.61 o 
  -6   0   6       32.10       24.73      2.12 o 
  -5   0   6        0.08        1.40      0.47 o 
  -4   0   6       99.73       96.05      3.66 o 
  -3   0   6        8.17        9.04      0.67 o 
  -2   0   6       19.67       22.77      1.79 o 
  -1   0   6      611.99      723.54     11.66 o 
   0   0   6        3.86        3.32      0.34 o 
   1   0   6        0.04        0.30      0.16 o 
   2   0   6      257.33      271.84      4.13 o 
   3   0   6      855.63      861.89      8.71 o 
   4   0   6      755.73      758.60      7.61 o 
   5   0   6      560.00      535.54     11.20 o 
   6   0   6       47.45       44.84      3.98 o 
   7   0   6      186.55      200.58      4.40 o 
   8   0   6       23.79       28.11      4.67 o 
  -7   1   6        0.43        2.00      0.71 o 
  -6   1   6       31.76       30.63      2.98 o 
  -5   1   6       27.60       31.26      2.30 o 
  -4   1   6        3.59        3.97      1.03 o 
  -3   1   6       67.73       63.70      2.73 o 
  -2   1   6      497.52      468.76     10.09 o 
  -1   1   6     1882.46     1983.76     25.54 o 
   0   1   6      854.15      961.61     29.42 o 
   1   1   6       18.14       20.03      0.97 o 
   2   1   6       98.12      112.51      2.92 o 
   3   1   6       79.49       95.05      1.92 o 
   4   1   6      110.67       99.01      2.59 o 
   5   1   6        0.02        0.57      0.73 o 
   6   1   6        4.09        5.26      1.10 o 
   7   1   6      203.50      206.93     10.92 o 
   8   1   6      114.85      115.91     12.45 o 
  -6   2   6        2.72        0.68      0.55 o 
  -5   2   6      159.42      157.91      7.32 o 
  -4   2   6      520.37      557.77      7.42 o 
  -3   2   6      133.47      132.66      3.96 o 
  -2   2   6        3.91        2.31      0.37 o 
  -1   2   6      381.21      415.01      6.60 o 
   0   2   6       31.41       21.21      0.92 o 
   1   2   6      616.34      594.15     17.27 o 
   2   2   6      108.48       94.81      1.90 o 
   3   2   6       18.20       19.66      0.87 o 
   4   2   6       91.79       96.39      1.31 o 
   5   2   6      213.00      206.97      5.18 o 
   6   2   6       16.01       13.95      1.32 o 
   7   2   6       41.29       43.49      4.83 o 
   8   2   6       40.19       45.05      3.19 o 
  -6   3   6        2.90        4.66      0.81 o 
  -5   3   6      116.49      129.74      5.47 o 
  -4   3   6       67.50       71.67      2.88 o 
  -3   3   6      202.07      189.82      5.56 o 
  -2   3   6        5.27        4.49      0.46 o 
  -1   3   6       83.59       90.06      2.39 o 
   0   3   6      225.89      216.02      5.62 o 
   1   3   6       61.89       50.82      1.37 o 
   2   3   6     1509.96     1556.10     13.25 o 
   3   3   6      497.78      514.29     10.85 o 
   4   3   6        6.30        6.65      0.38 o 
   5   3   6        4.34        2.74      0.57 o 
   6   3   6       97.31       82.08      2.30 o 
   7   3   6      108.27      108.64      5.52 o 
   8   3   6        1.86        1.70      0.65 o 
  -6   4   6      376.88      394.05     20.06 o 
  -5   4   6        4.04        5.06      1.20 o 
  -4   4   6       74.95       75.34      3.31 o 
  -3   4   6       85.50       81.94      2.36 o 
  -2   4   6      100.48       91.20      6.03 o 
  -1   4   6      649.72      625.13     23.58 o 
   0   4   6       24.60       27.19      0.96 o 
   1   4   6       38.16       29.30      1.92 o 
   2   4   6      969.07     1020.66     19.43 o 
   3   4   6      454.10      435.11      3.12 o 
   4   4   6      286.24      272.81      4.11 o 
   5   4   6      256.64      251.34      3.35 o 
   6   4   6        0.23        1.18      0.63 o 
   7   4   6       40.11       34.91      1.91 o 
   8   4   6        3.94        4.35      0.85 o 
  -5   5   6       16.34       18.42      1.71 o 
  -4   5   6       27.28       28.30      1.71 o 
  -3   5   6       67.57       67.32      3.18 o 
  -2   5   6      121.71      117.54      3.01 o 
  -1   5   6        3.65        4.88      0.48 o 
   0   5   6      203.15      191.69      2.32 o 
   1   5   6      320.45      284.95     12.19 o 
   2   5   6      220.22      228.18      5.24 o 
   3   5   6       64.07       61.06      2.17 o 
   4   5   6        6.26        5.42      0.42 o 
   5   5   6      345.19      322.77      5.65 o 
   6   5   6       29.34       28.65      1.60 o 
   7   5   6       11.79       14.49      1.13 o 
   8   5   6        2.36        2.38      1.09 o 
  -5   6   6       47.39       56.68      3.88 o 
  -4   6   6        1.35        0.11      2.60 o 
  -3   6   6       42.13       40.08      2.41 o 
  -2   6   6      390.58      380.57      8.54 o 
  -1   6   6       12.61       15.77      1.23 o 
   0   6   6      263.09      237.93      4.13 o 
   1   6   6        6.26        7.61      1.86 o 
   2   6   6       77.12       72.00      3.89 o 
   3   6   6      296.88      295.84     16.76 o 
   4   6   6      368.60      328.79      3.92 o 
   5   6   6       80.25       76.24      2.25 o 
   6   6   6       85.82       80.87      2.24 o 
   7   6   6       76.71       82.04      4.86 o 
   8   6   6        0.01        1.14      1.43 o 
  -4   7   6        6.83       10.08      1.23 o 
  -3   7   6        0.28        2.73      0.68 o 
  -2   7   6      161.46      172.37      3.94 o 
  -1   7   6        2.65        2.72      0.71 o 
   0   7   6        0.05        2.88      0.62 o 
   1   7   6      113.33      110.71      2.44 o 
   2   7   6        8.78       11.89      1.00 o 
   3   7   6       78.50       72.68      2.72 o 
   4   7   6       14.16       13.35      1.33 o 
   5   7   6       12.74        8.42      0.57 o 
   6   7   6      133.72      146.49      9.48 o 
   7   7   6        8.72        9.08      1.11 o 
  -4   8   6        8.86       10.28      2.49 o 
  -3   8   6       99.92      103.33     14.46 o 
  -2   8   6      109.25      114.81      6.32 o 
  -1   8   6       49.45       48.41      3.91 o 
   0   8   6       11.33       10.55      1.74 o 
   1   8   6      205.24      196.29      4.82 o 
   2   8   6      578.26      596.75     13.43 o 
   3   8   6       92.09      101.46      3.99 o 
   4   8   6       37.64       41.49      3.23 o 
   5   8   6       26.49       26.40      2.11 o 
   6   8   6      183.86      182.41      6.09 o 
   7   8   6       46.41       49.16      2.30 o 
  -3   9   6        0.56        4.14      1.17 o 
  -2   9   6       50.55       51.54      4.74 o 
  -1   9   6      101.65       91.66      8.81 o 
   0   9   6       12.97       11.22      1.88 o 
   1   9   6      205.04      203.14      5.54 o 
   2   9   6       21.04       25.91      1.84 o 
   3   9   6        5.52        9.55      1.53 o 
   4   9   6        6.56        6.41      1.20 o 
   5   9   6       12.59       15.41      1.61 o 
   6   9   6       28.75       28.95      2.94 o 
  -2  10   6       12.96       11.74      3.27 o 
  -1  10   6        3.34        1.72      0.51 o 
   0  10   6        5.71        6.61      1.35 o 
   1  10   6       35.76       47.11      6.80 o 
   2  10   6      136.22      147.67      6.59 o 
   3  10   6        1.45        3.86      1.48 o 
   4  10   6        2.66        2.55      0.87 o 
   5  10   6        2.54        4.06      0.95 o 
   0  11   6        0.18        0.93      0.42 o 
   1  11   6      164.14      177.00      7.62 o 
   2  11   6       85.21       85.46      4.91 o 
   4  11   6       17.61       16.14      1.72 o 
  -2  -9   7      139.85      143.75      5.80 o 
  -1  -9   7        0.15        1.15      0.75 o 
   0  -9   7      121.24      127.82      5.99 o 
   1  -9   7       83.77       82.14      4.25 o 
   2  -9   7        0.86        0.91      0.80 o 
  -4  -8   7        0.00        0.26      0.40 o 
  -3  -8   7        5.89        7.92      1.73 o 
  -2  -8   7        8.43       12.84      1.50 o 
  -1  -8   7        0.74        0.39      0.70 o 
   0  -8   7      136.37      139.02      6.19 o 
   1  -8   7      204.78      212.27     13.00 o 
   2  -8   7       21.85       20.14      1.72 o 
   3  -8   7        3.39        2.85      1.40 o 
   4  -8   7       56.55       53.78      7.87 o 
  -4  -7   7        1.01        1.09      1.23 o 
  -3  -7   7        0.00        1.65      1.28 o 
  -2  -7   7       18.27       16.29      1.45 o 
  -1  -7   7       17.71       20.35      1.94 o 
   0  -7   7        9.15       15.24      1.30 o 
   1  -7   7       88.25       78.15      7.30 o 
   2  -7   7        8.55        7.44      0.84 o 
   3  -7   7       20.07       18.37      1.58 o 
   4  -7   7        0.90        0.76      0.79 o 
   5  -7   7       91.72       94.00      3.92 o 
  -5  -6   7        0.32        3.38      0.85 o 
  -4  -6   7        1.32        2.65      0.79 o 
  -3  -6   7        7.11        7.05      1.52 o 
  -2  -6   7       27.55       28.84      2.98 o 
  -1  -6   7       15.17       15.77      1.06 o 
   0  -6   7      130.44      134.95      2.69 o 
   1  -6   7      312.09      298.17      5.66 o 
   2  -6   7      112.27      107.61      2.77 o 
   3  -6   7      326.33      324.51     10.84 o 
   4  -6   7        2.87        2.50      0.60 o 
   5  -6   7        8.94        9.97      3.74 o 
   6  -6   7       29.55       25.37      4.80 o 
  -5  -5   7       42.84       55.30      5.72 o 
  -4  -5   7        7.37       13.14      1.45 o 
  -3  -5   7        5.52        8.24      1.03 o 
  -2  -5   7      920.93      918.53     50.53 o 
  -1  -5   7       42.67       41.16      5.53 o 
   0  -5   7       72.40       68.57      2.22 o 
   1  -5   7       41.38       40.64      1.24 o 
   2  -5   7       15.72       14.07      0.95 o 
   3  -5   7      864.75      845.38     39.89 o 
   4  -5   7      147.67      141.81      3.60 o 
   5  -5   7        4.23        2.78      0.68 o 
   6  -5   7       44.82       45.73      2.12 o 
  -6  -4   7        6.04        8.38      1.41 o 
  -5  -4   7       39.04       39.75      3.66 o 
  -4  -4   7        4.57        3.07      1.27 o 
  -3  -4   7        7.32        2.79      0.58 o 
  -2  -4   7        1.65        2.83      1.22 o 
  -1  -4   7      209.99      236.46     11.45 o 
   0  -4   7      454.50      471.51     10.29 o 
   1  -4   7       31.93       26.85      1.16 o 
   2  -4   7        2.88        2.82      0.27 o 
   3  -4   7      259.24      258.00      7.98 o 
   4  -4   7       15.31       16.65      1.14 o 
   5  -4   7        0.26        0.78      0.34 o 
   6  -4   7        3.88        3.08      0.85 o 
   7  -4   7        0.62        1.90      1.36 o 
  -6  -3   7       16.65       10.59      1.47 o 
  -5  -3   7       60.67       65.25      4.24 o 
  -4  -3   7       28.20       31.05      2.21 o 
  -3  -3   7        0.27        2.13      1.12 o 
  -2  -3   7       14.30       13.84      1.34 o 
  -1  -3   7        3.56        2.94      0.45 o 
   0  -3   7        1.73        3.47      0.29 o 
   1  -3   7      394.72      411.13      8.33 o 
   2  -3   7       42.91       38.90      1.37 o 
   3  -3   7      423.87      441.41      6.83 o 
   4  -3   7      132.06      129.27      1.89 o 
   5  -3   7       69.21       63.01      2.40 o 
   6  -3   7       85.78       94.10      4.58 o 
   7  -3   7       38.02       34.51      3.83 o 
  -6  -2   7       34.13       28.97      4.68 o 
  -5  -2   7        0.26        2.27      0.91 o 
  -4  -2   7       34.55       25.72      2.89 o 
  -3  -2   7        0.22        1.95      1.01 o 
  -2  -2   7      267.87      270.05      5.35 o 
  -1  -2   7       42.75       44.54      6.11 o 
   0  -2   7       27.37       22.92      0.71 o 
   1  -2   7       10.48        8.36      0.45 o 
   2  -2   7      268.38      272.19      2.85 o 
   4  -2   7      599.33      586.72      6.10 o 
   5  -2   7       27.19       27.75      1.45 o 
   6  -2   7       25.60       26.04      1.47 o 
   7  -2   7       60.01       59.43      2.33 o 
   8  -2   7        3.30        1.88      0.48 o 
  -6  -1   7      154.68      168.16      6.76 o 
  -5  -1   7        1.86        1.79      0.70 o 
  -4  -1   7      309.46      320.35      8.05 o 
  -3  -1   7       44.85       52.46      1.42 o 
  -2  -1   7      251.94      265.34      8.70 o 
  -1  -1   7      593.95      641.64     23.80 o 
   0  -1   7      813.54      882.45     10.30 o 
   1  -1   7      696.41      811.70      9.44 o 
   2  -1   7      391.18      391.37      4.61 o 
   3  -1   7      198.22      207.95      3.42 o 
   4  -1   7        4.18        3.65      0.69 o 
   5  -1   7        1.44        2.65      0.47 o 
   6  -1   7      116.75      113.21      2.68 o 
   7  -1   7      102.39       96.51      4.45 o 
   8  -1   7       36.99       36.13      8.05 o 
  -6   0   7      137.04      142.85      6.79 o 
  -5   0   7       79.84       73.72      3.57 o 
  -4   0   7      123.45      110.77      2.34 o 
  -3   0   7       24.54       23.08      1.37 o 
  -2   0   7      558.95      611.95      6.24 o 
  -1   0   7      531.66      508.38      5.72 o 
   0   0   7      528.55      537.67     16.94 o 
   1   0   7        6.11        8.41      0.39 o 
   2   0   7      310.14      320.69      5.65 o 
   3   0   7       76.55       78.23      3.05 o 
   4   0   7        3.57        3.27      0.68 o 
   5   0   7       46.05       40.22      1.75 o 
   6   0   7        1.77        2.21      0.72 o 
   7   0   7      331.94      322.36     20.01 o 
   8   0   7      141.96      150.13      6.71 o 
  -6   1   7       19.10       18.05      1.98 o 
  -5   1   7      129.20      136.03      5.46 o 
  -4   1   7       80.22       79.18      2.39 o 
  -3   1   7       17.70       17.27      1.36 o 
  -2   1   7       14.99       14.62      0.76 o 
  -1   1   7      567.45      612.41     14.28 o 
   0   1   7       64.43       47.15      2.19 o 
   1   1   7      645.12      618.35      5.40 o 
   2   1   7       90.54       74.54      1.54 o 
   3   1   7      402.89      412.38      4.87 o 
   4   1   7        8.44        7.22      0.34 o 
   5   1   7       21.83       25.41      1.20 o 
   6   1   7      151.75      141.10      2.89 o 
   7   1   7       12.65        9.46      0.91 o 
   8   1   7       74.89       85.83      4.34 o 
  -6   2   7        0.47        1.23      1.02 o 
  -5   2   7      274.57      293.56     14.38 o 
  -4   2   7      262.44      262.69      5.80 o 
  -3   2   7        5.58        6.12      0.69 o 
  -2   2   7       60.47       60.44      2.85 o 
  -1   2   7       75.93       74.81      2.90 o 
   0   2   7      385.28      368.80      9.56 o 
   1   2   7       47.15       47.07      2.11 o 
   2   2   7      505.49      467.35      7.09 o 
   3   2   7     1120.47     1129.90      9.40 o 
   4   2   7        4.22        2.57      0.28 o 
   5   2   7       70.72       71.19      1.91 o 
   6   2   7       60.61       49.78      3.74 o 
   7   2   7        2.17        1.78      0.69 o 
   8   2   7       12.75       11.65      1.59 o 
  -6   3   7       19.27       17.27      2.06 o 
  -5   3   7        9.25       10.44      1.63 o 
  -4   3   7       11.37        7.72      0.89 o 
  -3   3   7       19.81       19.78      1.30 o 
  -2   3   7        0.09        1.37      0.48 o 
  -1   3   7       89.16       89.15      3.38 o 
   0   3   7        0.15        1.18      0.22 o 
   1   3   7       19.75       19.07      1.52 o 
   2   3   7       43.61       33.06      1.44 o 
   3   3   7        9.96        8.04      0.47 o 
   4   3   7      104.87       98.54      2.98 o 
   5   3   7        0.10        0.74      0.36 o 
   6   3   7      214.50      191.73      5.41 o 
   7   3   7        0.26        2.26      1.48 o 
   8   3   7       67.62       73.97      2.67 o 
  -5   4   7       13.16       16.18      1.55 o 
  -4   4   7       37.34       34.26      3.10 o 
  -3   4   7       97.30       90.87      3.96 o 
  -2   4   7      190.51      183.03      5.33 o 
  -1   4   7       95.40       76.02      3.22 o 
   0   4   7       24.26       27.67      1.14 o 
   1   4   7      193.93      170.49      4.02 o 
   2   4   7       12.61       12.98      0.48 o 
   3   4   7      734.57      733.71     13.35 o 
   4   4   7        9.65        9.74      1.41 o 
   5   4   7       75.51       54.97      1.69 o 
   6   4   7      113.35      114.19      4.59 o 
   7   4   7      143.99      150.88      6.86 o 
   8   4   7      152.71      161.88      6.35 o 
  -5   5   7      143.31      149.89      4.93 o 
  -4   5   7        8.68        7.56      1.11 o 
  -3   5   7       35.55       34.57      2.07 o 
  -2   5   7      135.24      125.17      7.73 o 
  -1   5   7      457.94      449.19     20.15 o 
   0   5   7        9.78        8.42      0.68 o 
   1   5   7      155.80      148.66      8.85 o 
   2   5   7        0.07        1.48      0.79 o 
   3   5   7      281.97      270.76      5.02 o 
   4   5   7       19.78       17.52      0.84 o 
   5   5   7       13.28       18.48      1.46 o 
   6   5   7      220.69      235.12      9.18 o 
   7   5   7       56.85       59.72      3.53 o 
   8   5   7      232.73      234.21     10.47 o 
  -5   6   7        1.79        2.58      1.89 o 
  -4   6   7      220.80      242.63      7.11 o 
  -3   6   7       91.43       95.82      2.56 o 
  -2   6   7      121.04      115.41      3.01 o 
  -1   6   7       48.31       43.73      3.00 o 
   0   6   7      222.77      223.45     10.99 o 
   1   6   7      282.81      259.39      4.36 o 
   2   6   7       60.47       61.71      3.48 o 
   3   6   7      150.06      138.29      7.37 o 
   4   6   7       57.05       64.10      0.93 o 
   5   6   7      430.66      441.15      9.23 o 
   6   6   7       98.47       89.25      5.49 o 
   7   6   7       55.46       52.93      2.40 o 
   8   6   7       12.92       13.54      3.93 o 
  -4   7   7        7.39        8.86      1.44 o 
  -3   7   7       20.08       19.44      1.32 o 
  -2   7   7       23.33       22.83      1.33 o 
  -1   7   7      128.68      125.07      3.33 o 
   0   7   7      137.56      118.43      8.26 o 
   1   7   7      114.45      110.01      8.08 o 
   2   7   7       64.93       63.05      2.65 o 
   3   7   7        9.89        6.98      3.34 o 
   4   7   7       46.54       44.85      1.88 o 
   5   7   7        7.20        3.11      0.76 o 
   6   7   7       24.05       24.53      2.96 o 
   7   7   7       85.33       78.02      2.58 o 
  -3   8   7       38.51       35.14      3.74 o 
  -2   8   7       21.40       18.99      3.39 o 
  -1   8   7      172.22      169.98      5.08 o 
   0   8   7       23.59       20.65      4.07 o 
   1   8   7        2.76        3.63      1.06 o 
   2   8   7       36.57       29.91      1.65 o 
   3   8   7      104.76      101.58      4.33 o 
   4   8   7       46.89       42.45      2.82 o 
   5   8   7      180.22      169.69     18.28 o 
   6   8   7      219.41      223.85      7.34 o 
   7   8   7        2.47        1.75      0.99 o 
  -2   9   7        9.00        9.45      1.57 o 
  -1   9   7       96.24      100.33      4.32 o 
   0   9   7      104.76      100.75      4.90 o 
   1   9   7      100.79      105.68      5.51 o 
   2   9   7      428.28      427.06     13.68 o 
   3   9   7       11.14       11.99      1.73 o 
   4   9   7       63.20       73.71      6.01 o 
   5   9   7       16.14       16.05      1.65 o 
   6   9   7       20.55       18.08      1.97 o 
  -1  10   7        4.75        9.57      2.02 o 
   0  10   7       76.96       72.10      4.66 o 
   1  10   7       90.52      104.96     11.55 o 
   2  10   7        0.76        0.98      0.89 o 
   3  10   7       34.36       46.16      2.84 o 
   4  10   7       45.10       49.05      3.35 o 
   5  10   7        0.56        0.97      1.47 o 
   1  11   7        1.25        2.00      0.68 o 
   2  11   7       10.52       10.34      2.15 o 
   3  11   7       79.41       76.40      4.73 o 
   0  -9   8       10.16        7.36      1.43 o 
   1  -9   8       32.90       35.01      2.64 o 
  -3  -8   8       24.80       27.18      6.74 o 
  -2  -8   8       38.28       38.63      2.93 o 
  -1  -8   8       30.91       29.76      3.97 o 
   0  -8   8      289.65      296.84      8.30 o 
   1  -8   8       19.90       22.99      3.12 o 
   2  -8   8       59.55       59.97      5.58 o 
   3  -8   8       17.17       10.18      2.01 o 
  -4  -7   8        0.17        1.77      1.22 o 
  -3  -7   8      207.52      204.62     16.79 o 
  -2  -7   8        1.08        1.60      0.58 o 
  -1  -7   8      117.31      106.64     12.24 o 
   0  -7   8      105.26      104.91      5.78 o 
   1  -7   8      114.83      112.44      5.89 o 
   2  -7   8       81.53       79.23      5.69 o 
   3  -7   8       14.16       11.46      1.58 o 
   4  -7   8        6.69        3.03      2.23 o 
  -4  -6   8        2.59        1.36      0.74 o 
  -3  -6   8       13.60       12.03      3.68 o 
  -2  -6   8       37.29       34.75      3.05 o 
  -1  -6   8        0.16        0.26      0.63 o 
   0  -6   8       18.66       19.31      1.67 o 
   1  -6   8        0.46        0.55      0.21 o 
   2  -6   8       19.10       16.79      1.06 o 
   3  -6   8       13.52       13.07      1.01 o 
   4  -6   8        5.39        3.85      0.83 o 
   5  -6   8       18.15       16.41      3.87 o 
  -5  -5   8       50.08       58.51     16.27 o 
  -4  -5   8       20.67       25.81      3.10 o 
  -3  -5   8       58.73       77.54      9.35 o 
  -2  -5   8        0.34        1.14      0.44 o 
  -1  -5   8       44.48       48.56      3.45 o 
   0  -5   8       13.94       11.86      1.10 o 
   1  -5   8       42.53       40.36      1.60 o 
   2  -5   8       66.21       68.75      2.24 o 
   3  -5   8        0.02        0.34      0.26 o 
   4  -5   8       82.77       72.23      9.08 o 
   5  -5   8       43.45       39.01      3.55 o 
   6  -5   8        0.47        1.32      0.48 o 
  -5  -4   8       18.92       17.13      2.23 o 
  -4  -4   8       43.63       37.20      3.34 o 
  -3  -4   8       30.70       29.07      2.91 o 
  -2  -4   8        6.98       12.51      1.01 o 
  -1  -4   8        0.93        2.85      0.55 o 
   0  -4   8       10.51        8.71      0.76 o 
   1  -4   8       13.63       13.25      0.92 o 
   2  -4   8       23.04       21.62      1.13 o 
   3  -4   8      636.69      667.67     12.05 o 
   4  -4   8       27.81       29.95      1.25 o 
   5  -4   8      125.16      129.74      6.16 o 
   6  -4   8       89.25       86.93      4.26 o 
   7  -4   8        0.65        1.20      1.60 o 
  -6  -3   8        0.00        1.48      0.74 o 
  -5  -3   8        1.77        2.61      0.81 o 
  -4  -3   8        0.24        1.94      0.57 o 
  -3  -3   8      491.03      503.86     17.82 o 
  -2  -3   8       43.79       46.15      3.47 o 
  -1  -3   8      274.91      283.02     12.18 o 
   0  -3   8        0.18        0.57      0.36 o 
   1  -3   8      105.80      102.04      2.98 o 
   2  -3   8        6.86        6.54      0.45 o 
   3  -3   8        0.01        1.09      0.54 o 
   4  -3   8       46.68       44.96      1.40 o 
   5  -3   8      212.61      210.65     10.48 o 
   6  -3   8       49.82       47.92      7.09 o 
   7  -3   8       84.74       81.79      3.53 o 
  -6  -2   8       55.52       47.72      3.06 o 
  -5  -2   8       14.04       12.16      1.47 o 
  -4  -2   8        0.40        2.87      0.58 o 
  -3  -2   8      393.45      415.82      9.49 o 
  -2  -2   8      162.32      169.87      3.41 o 
  -1  -2   8      110.96      111.42      6.63 o 
   0  -2   8        0.89        0.35      0.21 o 
   1  -2   8       48.41       48.45      1.94 o 
   2  -2   8       70.67       72.32      2.79 o 
   3  -2   8        4.40        4.40      0.60 o 
   4  -2   8        6.38        8.86      0.86 o 
   5  -2   8        2.81        3.54      0.85 o 
   6  -2   8       58.18       59.52      3.45 o 
   7  -2   8       85.08       95.19      5.93 o 
  -6  -1   8        2.45        1.82      0.68 o 
  -5  -1   8        0.52        3.91      1.24 o 
  -4  -1   8        0.00        0.38      0.20 o 
  -3  -1   8       88.28       87.88      2.12 o 
  -2  -1   8      249.15      228.43      2.82 o 
  -1  -1   8       99.51      102.44      3.46 o 
   0  -1   8       31.73       35.21      2.54 o 
   1  -1   8       28.24       22.34      0.86 o 
   2  -1   8      245.82      268.07      4.23 o 
   3  -1   8      237.37      238.43      4.57 o 
   4  -1   8       28.82       21.74      1.58 o 
   5  -1   8        6.78        5.01      0.91 o 
   6  -1   8       20.79       21.44      1.57 o 
   7  -1   8      128.39      140.07      4.83 o 
   8  -1   8        3.02        5.98      1.80 o 
  -6   0   8       17.68       18.02      2.83 o 
  -5   0   8        0.54        1.78      0.78 o 
  -4   0   8       44.89       45.92      4.00 o 
  -3   0   8      304.71      292.21      4.21 o 
  -2   0   8        7.79        5.02      0.58 o 
  -1   0   8      101.40      101.14      1.53 o 
   0   0   8        6.42       10.58      0.67 o 
   1   0   8      903.91      994.78     16.21 o 
   2   0   8        1.18        2.93      1.19 o 
   3   0   8      100.84       94.74      1.89 o 
   4   0   8      393.03      382.72      6.30 o 
   5   0   8      183.68      168.28      3.27 o 
   6   0   8       15.96       20.35      1.15 o 
   7   0   8        1.62        3.94      1.13 o 
   8   0   8        1.02        0.85      1.44 o 
  -6   1   8      101.77      105.92      4.47 o 
  -5   1   8       18.40       12.83      1.26 o 
  -4   1   8        9.97       10.00      0.83 o 
  -3   1   8       47.37       51.46      2.85 o 
  -2   1   8       26.49       28.60      1.96 o 
  -1   1   8       49.62       52.57      1.49 o 
   0   1   8        0.08        0.80      0.26 o 
   1   1   8      134.74      124.50      2.94 o 
   2   1   8        0.17        0.56      0.36 o 
   3   1   8      209.41      185.69      3.08 o 
   4   1   8      130.21      129.42      2.79 o 
   5   1   8      643.58      603.38     13.37 o 
   6   1   8       45.95       42.55      2.03 o 
   7   1   8        2.46        3.54      1.00 o 
   8   1   8       60.29       60.53      2.91 o 
  -6   2   8       37.55       34.60      2.99 o 
  -5   2   8        3.65        3.93      0.74 o 
  -4   2   8       17.26       18.33      1.30 o 
  -3   2   8      243.30      240.62      8.55 o 
  -2   2   8       61.42       55.79      2.06 o 
  -1   2   8        6.02        5.96      1.27 o 
   0   2   8       58.99       57.42      1.60 o 
   1   2   8       29.72       33.84      1.15 o 
   2   2   8     1502.49     1494.23     39.06 o 
   3   2   8       37.33       39.90      1.01 o 
   4   2   8      601.00      589.66      7.34 o 
   5   2   8      397.28      358.14      5.40 o 
   6   2   8       93.10       87.59      3.24 o 
   7   2   8       78.19       97.25      4.84 o 
   8   2   8      152.54      178.11     16.61 o 
  -5   3   8       12.32       10.43      1.24 o 
  -4   3   8      122.21      124.17      3.06 o 
  -3   3   8       16.70       17.12      0.97 o 
  -2   3   8      116.19      104.26      4.42 o 
  -1   3   8      100.38       97.34      1.64 o 
   0   3   8      132.00      136.53      4.03 o 
   1   3   8      970.27     1013.41     38.57 o 
   2   3   8      413.84      394.73     10.17 o 
   3   3   8      233.07      217.31      3.55 o 
   4   3   8      260.86      241.40      3.96 o 
   5   3   8      360.66      345.98     10.93 o 
   6   3   8      100.08       72.11      6.16 o 
   7   3   8      314.19      335.30     25.18 o 
   8   3   8      100.28      109.51      4.63 o 
  -5   4   8       25.22       27.18      3.18 o 
  -4   4   8        0.06        1.57      0.58 o 
  -3   4   8      445.99      463.75      9.93 o 
  -2   4   8        7.90        5.67      0.89 o 
  -1   4   8       29.91       22.05      2.40 o 
   0   4   8       67.57       49.66      1.79 o 
   1   4   8      309.59      303.43      4.30 o 
   2   4   8       82.35       82.04      2.98 o 
   3   4   8       98.01       97.52      2.44 o 
   4   4   8      238.14      242.24      6.08 o 
   5   4   8       47.94       47.00      4.36 o 
   6   4   8       15.63       11.56      0.98 o 
   7   4   8       43.27       34.09      2.85 o 
   8   4   8        0.68        3.06      1.04 o 
  -5   5   8       24.89       24.75      3.40 o 
  -4   5   8        7.78        7.76      0.98 o 
  -3   5   8        0.64        2.46      0.64 o 
  -2   5   8       25.77       24.62      1.48 o 
  -1   5   8       23.84       22.90      2.01 o 
   0   5   8       10.47       11.90      0.63 o 
   1   5   8       35.81       30.21      2.34 o 
   2   5   8       19.65       23.81      2.25 o 
   3   5   8       86.53       94.16      2.41 o 
   4   5   8       11.87        7.22      0.41 o 
   5   5   8       26.29       28.31      1.02 o 
   6   5   8       33.85       30.96      2.88 o 
   7   5   8        0.08        0.88      0.78 o 
   8   5   8      176.20      181.24     10.02 o 
  -4   6   8        8.92        7.34      0.96 o 
  -3   6   8       32.30       34.34      2.22 o 
  -2   6   8        0.03        1.31      0.53 o 
  -1   6   8       50.36       51.51      1.76 o 
   0   6   8      215.57      221.94      4.07 o 
   1   6   8       40.00       30.82      3.22 o 
   2   6   8      108.35      111.31      3.37 o 
   3   6   8        2.89        1.41      1.08 o 
   4   6   8     1242.77     1216.45     22.31 o 
   5   6   8       99.64      100.91      2.38 o 
   6   6   8       55.81       48.66      3.73 o 
   7   6   8        1.41        2.75      1.11 o 
   8   6   8      106.27      117.39      4.97 o 
  -4   7   8       55.20       48.83      2.28 o 
  -3   7   8       29.59       31.45      3.98 o 
  -2   7   8        0.74        1.18      0.74 o 
  -1   7   8        4.88        5.06      0.75 o 
   0   7   8        8.62        8.15      2.13 o 
   1   7   8     1624.99     1600.69     42.72 o 
   2   7   8      329.51      361.41     11.79 o 
   3   7   8      183.55      191.01      4.71 o 
   4   7   8      139.65      148.74      4.31 o 
   5   7   8       42.83       47.05      2.81 o 
   6   7   8      240.53      263.07     17.76 o 
   7   7   8       41.87       44.60      5.01 o 
  -3   8   8       13.82       14.34      2.16 o 
  -2   8   8      131.42      139.07     13.50 o 
  -1   8   8       20.75       20.78      2.09 o 
   0   8   8       88.76       80.67      7.21 o 
   1   8   8      138.03      142.52      4.65 o 
   2   8   8       99.73       94.94      4.48 o 
   3   8   8       84.40       85.39      4.12 o 
   4   8   8      184.66      199.98      5.47 o 
   5   8   8       39.55       47.41      4.02 o 
   6   8   8        1.25        3.08      0.81 o 
   7   8   8       14.13       13.00      1.26 o 
  -2   9   8        1.28        0.49      1.29 o 
  -1   9   8      105.38       99.87      3.95 o 
   0   9   8        5.04        4.06      2.31 o 
   1   9   8       16.48       13.08      1.70 o 
   2   9   8       56.78       48.74      4.77 o 
   3   9   8       23.44       23.92      2.69 o 
   4   9   8       37.41       42.79      6.14 o 
   5   9   8       87.57       93.77      3.04 o 
   6   9   8        0.49        2.89      0.78 o 
  -1  10   8        3.62        3.50      0.89 o 
   0  10   8        0.02        0.98      0.75 o 
   1  10   8       21.79       19.07      2.37 o 
   3  10   8       62.84       70.07      3.40 o 
   4  10   8       19.75       20.56      2.28 o 
   5  10   8        4.40        6.67      1.78 o 
   2  11   8       70.95       89.01      3.81 o 
  -1  -8   9        7.94        4.19      1.07 o 
   0  -8   9       62.34       58.94      3.17 o 
   1  -8   9       13.16       12.38      2.05 o 
   2  -8   9        2.68        3.64      1.23 o 
  -3  -7   9       48.92       50.45      9.25 o 
  -2  -7   9        0.17        0.85      0.40 o 
  -1  -7   9       42.28       40.13      6.22 o 
   0  -7   9        3.33        5.58      1.20 o 
   1  -7   9       29.17       28.47      2.98 o 
   2  -7   9      113.59      115.70      5.18 o 
   3  -7   9       67.00       56.15      3.25 o 
   4  -7   9        0.89        0.59      0.30 o 
  -4  -6   9        5.54        6.80      1.50 o 
  -3  -6   9       81.03       77.28     14.69 o 
  -2  -6   9        2.99        1.57      0.57 o 
  -1  -6   9        9.55        8.84      1.97 o 
   0  -6   9       73.19       68.14      4.16 o 
   1  -6   9       33.78       27.37      2.47 o 
   2  -6   9      341.21      325.60     12.15 o 
   3  -6   9       74.33       71.38      3.99 o 
   4  -6   9       91.69       89.97      2.83 o 
   5  -6   9        2.87        2.51      1.19 o 
  -4  -5   9       14.49        9.90      1.60 o 
  -3  -5   9        0.98        1.31      3.16 o 
  -2  -5   9      139.80      156.89      7.36 o 
  -1  -5   9       19.68       17.94      3.61 o 
   0  -5   9       44.90       48.68      2.87 o 
   1  -5   9       10.70       11.97      1.51 o 
   2  -5   9       16.07       11.32      2.09 o 
   3  -5   9       33.09       27.95      1.75 o 
   4  -5   9        1.61        1.66      0.69 o 
   5  -5   9       44.26       44.51      2.72 o 
   6  -5   9      104.03      110.28      6.63 o 
  -5  -4   9        0.65        1.28      0.48 o 
  -4  -4   9       14.04       14.40      2.85 o 
  -3  -4   9        6.99        5.29      1.04 o 
  -2  -4   9      110.74      115.49      5.65 o 
  -1  -4   9       20.07       19.81      1.66 o 
   0  -4   9        8.70        7.50      1.72 o 
   1  -4   9        4.46        4.12      0.47 o 
   2  -4   9       28.10       23.77      1.61 o 
   3  -4   9       58.89       59.62      2.24 o 
   4  -4   9      149.32      147.30      4.08 o 
   5  -4   9        2.84        2.17      1.16 o 
   6  -4   9       82.45       86.18      3.65 o 
  -5  -3   9        3.95        5.94      1.30 o 
  -4  -3   9       17.22       18.01      3.12 o 
  -3  -3   9        1.69        2.07      0.64 o 
  -2  -3   9       61.32       65.39      3.61 o 
  -1  -3   9      276.13      284.08     11.66 o 
   0  -3   9        5.51        5.06      0.78 o 
   1  -3   9       14.86       16.17      1.49 o 
   2  -3   9       13.01       12.91      0.83 o 
   3  -3   9      264.30      263.32      6.15 o 
   4  -3   9        8.05        5.25      1.95 o 
   5  -3   9        8.89        6.35      0.77 o 
   6  -3   9       30.19       34.76      3.19 o 
   7  -3   9        0.48        1.30      1.09 o 
  -5  -2   9       10.49        6.14      1.31 o 
  -4  -2   9        0.12        1.03      0.63 o 
  -3  -2   9        2.08        4.19      0.73 o 
  -2  -2   9      138.64      138.05      3.50 o 
  -1  -2   9       74.93       69.60      4.37 o 
   0  -2   9      167.70      163.07      9.43 o 
   1  -2   9      244.72      248.44     11.51 o 
   2  -2   9      356.83      388.33      6.60 o 
   3  -2   9       75.83       65.19      2.15 o 
   4  -2   9        5.78        5.33      0.52 o 
   5  -2   9        9.86        9.49      1.03 o 
   6  -2   9      141.74      144.38     12.33 o 
   7  -2   9        1.05        1.84      0.59 o 
  -5  -1   9        1.35        4.09      1.13 o 
  -4  -1   9        0.64        3.45      0.78 o 
  -3  -1   9        0.87        0.75      1.06 o 
  -2  -1   9        7.54        6.42      0.86 o 
  -1  -1   9      272.75      269.17      7.68 o 
   0  -1   9        1.19        1.51      0.20 o 
   1  -1   9        0.73        0.81      0.31 o 
   2  -1   9      420.37      438.96      6.73 o 
   3  -1   9      212.19      227.69      4.83 o 
   4  -1   9      215.31      196.55      3.69 o 
   5  -1   9       29.09       27.18      1.57 o 
   6  -1   9       76.85       78.77      2.48 o 
   7  -1   9       77.84       77.97      5.51 o 
  -5   0   9        2.10        2.67      0.96 o 
  -4   0   9        9.71        9.20      1.24 o 
  -3   0   9        3.22        4.03      0.51 o 
  -2   0   9        9.07        6.55      0.49 o 
  -1   0   9      114.28      113.81      2.91 o 
   0   0   9       10.80       10.73      0.91 o 
   1   0   9      275.60      271.11      8.12 o 
   2   0   9       69.29       75.64      2.26 o 
   3   0   9      507.30      510.95      7.77 o 
   4   0   9      176.55      143.28      2.87 o 
   5   0   9      115.68      120.34      5.78 o 
   6   0   9        5.41        7.26      0.94 o 
   7   0   9       22.99       19.79      2.00 o 
   8   0   9       73.41       89.26      2.67 o 
  -5   1   9       13.90       13.27      2.22 o 
  -4   1   9        1.55        1.42      0.46 o 
  -3   1   9      357.60      349.99     15.83 o 
  -2   1   9       61.00       54.24      1.33 o 
  -1   1   9       46.26       50.05      2.18 o 
   0   1   9      329.61      340.16     16.76 o 
   1   1   9      348.10      328.91     10.23 o 
   2   1   9      418.00      422.29      5.35 o 
   3   1   9       41.78       35.22      1.54 o 
   4   1   9       46.04       46.94      3.11 o 
   5   1   9       98.29       71.16      2.66 o 
   6   1   9      262.07      262.39      7.93 o 
   7   1   9       16.18       15.78      1.98 o 
   8   1   9       71.62       71.50      3.12 o 
  -5   2   9       14.02       14.42      1.52 o 
  -4   2   9      123.98      124.75      4.88 o 
  -3   2   9        5.69        3.76      1.08 o 
  -2   2   9      124.81      125.82      4.32 o 
  -1   2   9       32.11       27.39      1.61 o 
   0   2   9       43.80       37.14      1.90 o 
   1   2   9      186.24      178.48      2.22 o 
   2   2   9     1040.33      984.28     22.32 o 
   3   2   9       29.06       29.46      1.60 o 
   4   2   9       58.91       64.22      2.02 o 
   5   2   9        5.15        2.66      0.67 o 
   6   2   9      107.94       94.27      3.13 o 
   7   2   9       34.49       29.97      2.26 o 
   8   2   9        2.63        4.86      2.23 o 
  -5   3   9       21.36       18.74      2.18 o 
  -4   3   9        0.17        1.15      0.51 o 
  -3   3   9        7.11        6.44      0.63 o 
  -2   3   9        6.37        5.87      0.62 o 
  -1   3   9       55.09       47.36      2.32 o 
   0   3   9      203.49      194.64      4.86 o 
   1   3   9        7.57        7.54      0.44 o 
   2   3   9        2.68        2.01      0.44 o 
   3   3   9       22.41       26.00      1.33 o 
   4   3   9      207.39      205.06      2.50 o 
   5   3   9      268.89      234.80      6.13 o 
   6   3   9      198.16      210.93      9.03 o 
   7   3   9      193.26      214.79     10.80 o 
   8   3   9        4.14        7.46      1.79 o 
  -5   4   9        2.08        3.23      0.64 o 
  -4   4   9       18.56       15.88      1.43 o 
  -3   4   9      119.89      123.56      2.87 o 
  -2   4   9      231.61      234.33      7.64 o 
  -1   4   9        1.09        0.82      0.35 o 
   0   4   9       19.18       15.96      1.13 o 
   1   4   9      892.17      871.39     16.52 o 
   2   4   9      270.72      278.41      6.70 o 
   3   4   9     1094.65     1073.64     35.01 o 
   4   4   9        1.09        1.04      0.27 o 
   5   4   9       63.04       50.30      1.55 o 
   6   4   9       74.06       72.15      4.21 o 
   7   4   9      135.51      127.62      7.63 o 
   8   4   9       27.38       29.83      1.85 o 
  -4   5   9      187.26      184.76      7.91 o 
  -3   5   9      105.73      106.55      4.34 o 
  -2   5   9        0.12        0.77      0.42 o 
  -1   5   9      150.83      169.35      7.96 o 
   0   5   9      698.78      666.99     13.51 o 
   1   5   9       35.62       36.67      1.80 o 
   2   5   9      525.83      520.89     12.15 o 
   3   5   9      722.61      730.28     13.75 o 
   4   5   9      142.44      126.58      3.52 o 
   5   5   9        1.05        1.64      1.00 o 
   6   5   9       19.24       18.85      1.48 o 
   7   5   9       16.45       20.08      1.99 o 
   8   5   9        2.99        2.10      0.87 o 
  -4   6   9       17.16       17.11      4.51 o 
  -3   6   9       61.24       67.42      5.26 o 
  -2   6   9       23.02       22.14      1.50 o 
  -1   6   9       22.89       23.28      1.51 o 
   0   6   9       22.63       17.14      1.62 o 
   1   6   9        0.20        1.70      0.63 o 
   2   6   9       47.92       48.59      4.21 o 
   3   6   9       30.60       28.29      1.38 o 
   4   6   9       16.22       12.09      2.68 o 
   5   6   9       44.07       51.69      3.28 o 
   6   6   9        2.42        1.47      0.74 o 
   7   6   9       23.98       28.14      4.83 o 
  -3   7   9      145.03      151.06      6.06 o 
  -2   7   9        0.47        1.86      0.66 o 
  -1   7   9       39.73       37.56      3.22 o 
   0   7   9      546.24      566.45     20.37 o 
   1   7   9        1.38        3.32      0.81 o 
   2   7   9        2.61        3.04      0.94 o 
   3   7   9       48.20       41.45      7.75 o 
   4   7   9       70.45       79.01      2.76 o 
   5   7   9        1.43        2.40      2.44 o 
   6   7   9       73.44       70.75      3.77 o 
   7   7   9       99.85      105.07      7.99 o 
  -2   8   9      126.97      147.83     10.03 o 
  -1   8   9       19.26       17.66      3.33 o 
   0   8   9       29.84       31.01      2.70 o 
   1   8   9        0.27        1.34      0.64 o 
   2   8   9        1.22        1.46      0.82 o 
   3   8   9        1.55        3.91      1.61 o 
   4   8   9       21.52       21.10      1.77 o 
   5   8   9        0.16        2.68      0.83 o 
   6   8   9      240.80      238.03      9.30 o 
  -1   9   9        9.32       10.72      2.00 o 
   0   9   9      413.28      440.50     16.76 o 
   1   9   9       15.01       19.64      2.20 o 
   2   9   9        8.81        6.94      1.93 o 
   3   9   9       12.02        6.30      1.70 o 
   4   9   9        0.18        2.38      1.50 o 
   5   9   9        4.17        2.74      2.68 o 
   6   9   9      212.99      242.88     11.55 o 
   0  10   9       35.37       38.81      3.06 o 
   1  10   9       83.83       83.00      7.26 o 
   2  10   9       22.19       27.22      4.02 o 
   3  10   9        9.22        6.79      1.71 o 
   4  10   9        0.36        1.86      0.68 o 
  -2  -7  10        4.31        4.88      1.04 o 
  -1  -7  10       27.85       32.02      6.99 o 
   0  -7  10        6.45        9.44      1.69 o 
   1  -7  10       23.86       23.87      4.79 o 
   2  -7  10        1.32        1.96      0.98 o 
   3  -7  10        0.23        3.38      1.25 o 
  -3  -6  10       32.52       35.42      7.34 o 
  -2  -6  10       17.37       14.69      1.97 o 
  -1  -6  10       31.97       26.77      3.93 o 
   0  -6  10        5.99        5.29      1.14 o 
   1  -6  10        0.65        1.02      0.42 o 
   2  -6  10        7.35        8.05      2.38 o 
   3  -6  10        0.91        0.57      0.48 o 
   4  -6  10       14.04       11.60      1.90 o 
  -3  -5  10       21.20       14.01      1.86 o 
  -2  -5  10        8.83       11.26      2.65 o 
  -1  -5  10        5.96        3.54      1.16 o 
   0  -5  10      207.92      225.41     23.71 o 
   1  -5  10       88.43       81.84      9.57 o 
   2  -5  10        3.65        4.50      1.22 o 
   3  -5  10       38.71       35.75      3.06 o 
   4  -5  10       56.78       54.55      2.41 o 
   5  -5  10       85.16       89.97      3.75 o 
  -4  -4  10       42.62       37.77      7.73 o 
  -3  -4  10       30.90       29.66      3.14 o 
  -1  -4  10      128.05      128.30      6.70 o 
   0  -4  10        8.24        6.49      1.22 o 
   1  -4  10      109.39      113.24      4.57 o 
   2  -4  10      269.86      292.32     13.67 o 
   3  -4  10        5.59        4.70      0.66 o 
   4  -4  10      129.86      124.86      5.56 o 
   5  -4  10       13.66       12.34      1.48 o 
   6  -4  10        4.20        3.88      0.90 o 
  -4  -3  10       10.17        4.10      1.25 o 
  -3  -3  10       11.23        8.32      1.35 o 
  -2  -3  10        1.40        2.15      0.78 o 
  -1  -3  10        3.92        3.56      0.55 o 
   0  -3  10       33.16       30.00      2.98 o 
   1  -3  10        1.31        1.51      0.33 o 
   2  -3  10       11.46       13.36      1.58 o 
   3  -3  10       90.51       91.41      4.16 o 
   4  -3  10       11.43       10.98      1.13 o 
   5  -3  10       68.38       71.93      4.18 o 
   6  -3  10       51.42       57.16      2.58 o 
  -5  -2  10       24.83       28.10      2.42 o 
  -4  -2  10        1.76        1.57      0.63 o 
  -3  -2  10       20.70       19.25      1.88 o 
  -2  -2  10       11.19        8.95      1.01 o 
  -1  -2  10      293.89      296.06     18.50 o 
   0  -2  10       38.63       39.61      2.58 o 
   1  -2  10      120.29      131.13      4.46 o 
   2  -2  10        0.02        0.84      0.25 o 
   3  -2  10       48.51       43.62      2.10 o 
   4  -2  10      305.54      314.49     14.78 o 
   5  -2  10       48.95       50.06      2.95 o 
   6  -2  10       13.20       11.11      2.74 o 
   7  -2  10       18.72       20.36      2.64 o 
  -5  -1  10        1.01        3.24      1.70 o 
  -4  -1  10       17.00       20.53      4.71 o 
  -3  -1  10       13.79       15.29      1.71 o 
  -2  -1  10      450.60      476.53     12.46 o 
  -1  -1  10       57.36       75.22      2.17 o 
   0  -1  10      274.50      278.43      3.87 o 
   1  -1  10       58.73       51.22      1.55 o 
   2  -1  10        1.73        2.96      0.99 o 
   3  -1  10      316.76      305.85      5.22 o 
   4  -1  10      309.38      281.11     14.85 o 
   5  -1  10        5.43        4.35      0.59 o 
   6  -1  10       79.73       77.97      3.62 o 
   7  -1  10      258.20      283.01     15.51 o 
  -5   0  10       69.53       69.03      4.05 o 
  -4   0  10       38.23       48.12      3.62 o 
  -3   0  10        3.32        4.32      2.65 o 
  -2   0  10       25.35       29.96      1.93 o 
  -1   0  10      513.33      520.11      8.66 o 
   0   0  10       71.39       72.59      3.39 o 
   1   0  10       86.29       80.39      2.89 o 
   2   0  10       96.24       90.64      1.97 o 
   3   0  10        9.22       10.04      0.78 o 
   4   0  10      108.95      118.95      3.07 o 
   5   0  10      304.10      301.22      8.08 o 
   6   0  10       45.56       47.60      3.45 o 
   7   0  10       18.80       18.85      2.23 o 
  -5   1  10        0.02        1.42      0.53 o 
  -4   1  10        6.39        5.93      1.77 o 
  -3   1  10        7.99        7.87      0.96 o 
  -2   1  10       21.63       19.15      1.48 o 
  -1   1  10        0.25        0.27      0.42 o 
   0   1  10       11.48       12.39      1.21 o 
   1   1  10       16.49       15.55      0.93 o 
   2   1  10       55.47       54.70      1.58 o 
   3   1  10        4.26        7.03      1.55 o 
   4   1  10      523.44      532.79     12.65 o 
   5   1  10        6.09        9.43      0.93 o 
   6   1  10      382.35      387.32      9.95 o 
   7   1  10       81.52       82.31      9.17 o 
  -4   2  10        1.86        1.22      0.61 o 
  -3   2  10       50.11       51.61      2.51 o 
  -2   2  10      129.62      139.42      3.22 o 
  -1   2  10       46.91       54.19      1.94 o 
   0   2  10       16.19       13.63      0.96 o 
   1   2  10      419.03      413.97      6.51 o 
   2   2  10     1879.48     1935.72     43.92 o 
   3   2  10       62.91       63.14      1.56 o 
   4   2  10       27.30       26.71      1.85 o 
   5   2  10       14.52        5.87      1.01 o 
   6   2  10       13.77       10.95      4.61 o 
   7   2  10      100.01      101.89      3.61 o 
   8   2  10       46.38       48.05      1.73 o 
  -4   3  10       24.28       21.50      3.33 o 
  -3   3  10       39.06       33.85      2.35 o 
  -2   3  10      322.22      307.24      7.47 o 
  -1   3  10      100.22       85.31      2.80 o 
   0   3  10      431.56      417.46      6.74 o 
   1   3  10       52.04       47.30      1.87 o 
   2   3  10      458.70      444.81     14.55 o 
   3   3  10       27.64       23.49      1.17 o 
   4   3  10        0.02        1.07      1.81 o 
   5   3  10       75.80       75.62      3.51 o 
   6   3  10       17.15       25.00      1.61 o 
   7   3  10        3.87        4.40      1.63 o 
   8   3  10        5.70        8.96      3.09 o 
  -4   4  10       96.99      106.76      7.53 o 
  -3   4  10       63.74       61.06      3.47 o 
  -2   4  10       13.02       11.43      1.00 o 
  -1   4  10       14.84       11.27      0.71 o 
   0   4  10      147.25      142.11      2.36 o 
   1   4  10       79.55       77.45      2.28 o 
   2   4  10      246.31      252.30     11.80 o 
   3   4  10        2.75        3.95      0.53 o 
   4   4  10       38.69       33.29      1.09 o 
   5   4  10      189.78      173.69      4.29 o 
   6   4  10       82.59       79.22      3.84 o 
   7   4  10        5.86        6.32      1.45 o 
  -4   5  10        7.14        6.78      0.89 o 
  -3   5  10       10.73       11.30      1.34 o 
  -2   5  10       43.40       41.57      3.30 o 
  -1   5  10       63.75       56.14      3.04 o 
   0   5  10       76.83       74.71      2.47 o 
   1   5  10       86.72       78.58      2.70 o 
   2   5  10       82.02       78.63      2.55 o 
   3   5  10      252.09      251.03      8.08 o 
   4   5  10      117.80      110.95      2.53 o 
   5   5  10      249.29      247.68      6.00 o 
   6   5  10      150.76      125.28      5.61 o 
   7   5  10        1.55        2.29      0.74 o 
  -3   6  10        5.76        8.77      1.95 o 
  -2   6  10       16.75       12.52      1.75 o 
  -1   6  10       71.08       68.28      4.15 o 
   0   6  10      184.87      165.24      6.43 o 
   1   6  10      213.46      230.86     12.92 o 
   2   6  10       63.30       64.13      4.25 o 
   3   6  10      158.58      160.63      4.50 o 
   4   6  10        1.87        3.19      0.56 o 
   5   6  10      262.61      228.78     15.15 o 
   6   6  10      178.66      216.62     10.31 o 
   7   6  10       21.55       22.70      4.39 o 
  -2   7  10       28.56       26.03      3.12 o 
  -1   7  10        0.14        1.54      0.60 o 
   0   7  10       37.64       28.47      2.48 o 
   1   7  10      383.73      356.64     15.89 o 
   2   7  10       13.56       10.35      1.61 o 
   3   7  10       66.06       54.43      3.14 o 
   4   7  10        2.95        1.01      1.36 o 
   5   7  10       37.14       41.33      2.97 o 
   6   7  10       25.07       21.37      2.47 o 
   7   7  10       80.67       89.37      4.23 o 
  -2   8  10        2.30        2.37      0.61 o 
  -1   8  10       91.29      103.56      4.35 o 
   0   8  10        3.54        2.56      0.75 o 
   1   8  10       48.88       54.78      5.85 o 
   2   8  10       77.27       87.53      5.70 o 
   3   8  10        6.71        7.93      1.17 o 
   4   8  10       24.24       26.95      2.58 o 
   5   8  10        0.20        2.36      1.36 o 
   6   8  10       79.47       82.78      6.11 o 
   0   9  10       61.44       67.82      3.71 o 
   1   9  10       15.45       18.99      3.18 o 
   2   9  10      231.91      249.12      9.92 o 
   3   9  10       14.26       21.56      2.61 o 
   4   9  10       33.05       40.06      2.00 o 
   5   9  10       12.76       14.11      6.94 o 
   2  10  10       57.59       57.48      2.72 o 
   3  10  10        0.04        6.56      5.31 o 
  -2  -6  11        0.56        0.94      0.41 o 
  -1  -6  11        3.22        2.38      1.49 o 
   0  -6  11       20.44       27.33      5.27 o 
   1  -6  11        0.70        0.89      0.59 o 
   2  -6  11        9.93       10.68      2.17 o 
  -2  -5  11        1.57        1.23      0.50 o 
  -1  -5  11        0.07        1.55      0.69 o 
   0  -5  11        1.40        1.00      0.72 o 
   1  -5  11       35.33       36.33      6.02 o 
   2  -5  11       14.33       12.87      3.22 o 
   3  -5  11       31.09       27.29      4.11 o 
   4  -5  11      224.34      235.40     11.95 o 
  -3  -4  11       12.26       10.62      2.05 o 
  -2  -4  11        0.09        1.22      0.46 o 
  -1  -4  11        0.17        1.09      0.72 o 
   0  -4  11        7.92        9.52      3.23 o 
   1  -4  11        0.21        0.93      0.56 o 
   2  -4  11      225.30      234.53     10.81 o 
   3  -4  11      158.35      176.13      9.39 o 
   4  -4  11      107.86      125.04      4.30 o 
   5  -4  11       17.29       10.82      1.57 o 
  -4  -3  11        0.58        7.56      6.01 o 
  -3  -3  11       12.35       15.39      2.52 o 
  -2  -3  11      261.47      265.17     16.65 o 
  -1  -3  11       11.54        9.83      1.41 o 
   0  -3  11      148.99      148.48      5.25 o 
   1  -3  11        1.21        0.90      0.30 o 
   2  -3  11       30.55       24.56      4.20 o 
   3  -3  11        0.35        1.42      0.39 o 
   4  -3  11       60.01       58.19      4.27 o 
   5  -3  11       68.82       68.30      2.60 o 
   6  -3  11      105.43      121.30      4.94 o 
  -4  -2  11       14.91       16.73      2.45 o 
  -3  -2  11        6.82        6.45      1.36 o 
  -2  -2  11        9.14       13.20      1.86 o 
  -1  -2  11      165.14      169.11     11.84 o 
   0  -2  11      337.62      359.62     26.75 o 
   1  -2  11        6.87        7.09      0.69 o 
   2  -2  11      199.26      224.91      7.00 o 
   3  -2  11        7.84        4.77      0.47 o 
   4  -2  11       22.20       23.29      2.17 o 
   5  -2  11       84.08       87.78      6.82 o 
   6  -2  11       41.26       46.83      2.16 o 
  -4  -1  11        1.40        2.19      0.72 o 
  -3  -1  11        6.65        6.22      1.38 o 
  -2  -1  11       42.92       43.49      3.39 o 
  -1  -1  11        0.46        0.89      0.36 o 
   0  -1  11        2.89        4.20      0.41 o 
   1  -1  11        2.31        0.96      0.23 o 
   2  -1  11        0.80        2.13      0.79 o 
   3  -1  11      205.86      207.01     10.35 o 
   4  -1  11        3.22        3.90      0.82 o 
   5  -1  11      221.55      246.30     11.83 o 
   6  -1  11        2.84        1.67      0.72 o 
   7  -1  11      175.94      204.71      5.19 o 
  -4   0  11       99.97       94.25      3.98 o 
  -3   0  11        0.74        2.24      0.82 o 
  -2   0  11        4.00        0.89      0.31 o 
  -1   0  11      324.03      328.62      7.04 o 
   0   0  11      100.31       98.03      4.42 o 
   1   0  11       51.52       46.32      2.83 o 
   2   0  11       25.17       26.50      1.54 o 
   3   0  11      629.55      655.12     14.76 o 
   4   0  11       28.73       20.76      1.17 o 
   5   0  11        6.98        7.24      0.84 o 
   6   0  11       29.71       26.51      2.49 o 
   7   0  11       40.87       45.15      3.04 o 
  -4   1  11        9.28        9.28      1.44 o 
  -3   1  11       13.87        8.57      1.53 o 
  -2   1  11       32.45       26.15      1.76 o 
  -1   1  11        8.53        7.19      0.46 o 
   0   1  11       34.46       32.39      3.05 o 
   1   1  11     1324.25     1436.02     54.05 o 
   2   1  11        5.93        6.14      0.70 o 
   3   1  11        7.64        7.19      0.84 o 
   4   1  11      489.60      467.01     12.19 o 
   5   1  11        0.10        2.01      1.14 o 
   6   1  11        0.16        1.22      0.55 o 
   7   1  11        0.10        2.40      0.72 o 
  -4   2  11       27.12       33.33      1.78 o 
  -3   2  11       94.91       98.32      3.44 o 
  -2   2  11        0.67        1.04      0.55 o 
  -1   2  11       15.48       15.74      0.93 o 
   0   2  11       98.08      101.24      2.26 o 
   1   2  11        8.29        9.12      0.89 o 
   2   2  11       64.86       60.98      1.93 o 
   3   2  11       86.35       85.74      3.91 o 
   4   2  11       37.49       40.06      2.02 o 
   5   2  11       18.53       17.61      1.97 o 
   6   2  11        0.58        2.05      1.26 o 
   7   2  11       33.78       33.65      3.66 o 
  -4   3  11        0.01        1.39      0.80 o 
  -3   3  11       19.33       16.15      2.23 o 
  -2   3  11       23.03       17.39      1.27 o 
  -1   3  11        0.01        1.75      0.53 o 
   0   3  11       31.00       29.27      1.73 o 
   1   3  11       26.30       25.74      0.92 o 
   2   3  11       35.54       36.22      1.34 o 
   3   3  11      235.03      237.14      4.72 o 
   4   3  11      108.54       96.85      3.13 o 
   5   3  11       46.11       46.01      2.66 o 
   6   3  11        0.03        0.89      0.47 o 
   7   3  11       58.97       49.11      2.25 o 
  -3   4  11        6.20        8.11      1.37 o 
  -2   4  11        0.26        2.27      1.20 o 
  -1   4  11       83.77       69.73      2.03 o 
   0   4  11        0.42        1.82      2.15 o 
   1   4  11        3.54        4.09      0.41 o 
   2   4  11      242.94      256.21      6.91 o 
   3   4  11      199.32      194.19      7.98 o 
   4   4  11      197.36      208.29      5.15 o 
   5   4  11       50.21       45.95      2.64 o 
   6   4  11       13.59        9.34      0.91 o 
   7   4  11       65.32       60.30      2.62 o 
  -3   5  11        0.90        1.31      0.73 o 
  -2   5  11       59.30       57.47      2.79 o 
  -1   5  11        1.19        3.82      0.61 o 
   0   5  11       39.74       33.63      2.13 o 
   1   5  11       13.22       10.47      0.88 o 
   2   5  11       83.59       76.55      3.56 o 
   3   5  11        1.02        1.86      1.46 o 
   4   5  11        0.10        1.02      0.40 o 
   5   5  11        2.70        3.06      1.27 o 
   6   5  11      125.15      141.93      6.84 o 
   7   5  11       62.19       42.18      3.21 o 
  -2   6  11        1.78        2.24      0.77 o 
  -1   6  11       50.32       45.89      4.12 o 
   0   6  11      367.37      383.51     17.59 o 
   1   6  11       51.44       46.02      3.77 o 
   2   6  11       15.81       20.11      1.86 o 
   3   6  11       25.44       26.64      1.68 o 
   4   6  11        3.93        3.19      1.03 o 
   5   6  11       87.97       78.10      5.18 o 
   6   6  11        0.40       -2.00      2.00 o 
   7   6  11       74.68       85.32      4.09 o 
  -2   7  11        5.71        5.32      2.37 o 
  -1   7  11       50.16       51.26      2.85 o 
   0   7  11       87.78      113.28      6.38 o 
   1   7  11      218.31      217.26     13.32 o 
   2   7  11        5.92        8.72      2.00 o 
   3   7  11      237.72      271.64     11.72 o 
   4   7  11        0.07        1.02      0.45 o 
   5   7  11        6.53        3.37      1.21 o 
   6   7  11        0.01        2.15      2.02 o 
  -1   8  11       83.24       87.12     10.14 o 
   0   8  11       90.50       95.85      4.31 o 
   1   8  11       15.33       21.19      2.48 o 
   2   8  11       17.93       19.01      2.59 o 
   3   8  11       40.39       41.76      2.08 o 
   4   8  11        0.17        2.18      0.78 o 
   5   8  11       63.60       75.52      3.23 o 
   1   9  11       13.25        9.83      1.46 o 
   2   9  11        4.94        4.73      1.45 o 
   3   9  11        0.17        1.41      0.53 o 
   4   9  11       61.57       70.50      3.28 o 
  -1  -5  12        0.79        2.68      1.44 o 
   0  -5  12       12.60       15.09      3.07 o 
   1  -5  12      198.00      223.08     12.53 o 
   2  -5  12        4.86        6.86      1.90 o 
   3  -5  12       50.27       44.60      7.22 o 
  -2  -4  12       33.93       30.26      4.46 o 
  -1  -4  12       10.34       11.26      2.96 o 
   0  -4  12        0.00        1.49      0.69 o 
   1  -4  12        0.98        3.96      1.53 o 
   2  -4  12        0.00        0.79      0.99 o 
   3  -4  12        2.94        1.73      0.96 o 
   4  -4  12        0.02        0.70      0.33 o 
  -3  -3  12        8.96        6.60      1.14 o 
  -2  -3  12       31.87       36.60      5.59 o 
  -1  -3  12        3.08        3.84      0.87 o 
   0  -3  12        0.45        1.08      0.83 o 
   1  -3  12        0.91        2.31      1.23 o 
   2  -3  12       12.36        9.59      0.92 o 
   3  -3  12        5.60        2.92      0.79 o 
   4  -3  12      151.00      161.34      5.61 o 
   5  -3  12        0.01        1.07      0.36 o 
  -3  -2  12       33.29       36.54      7.81 o 
  -2  -2  12      142.22      145.74      5.43 o 
  -1  -2  12       62.03       55.88      3.24 o 
   0  -2  12       80.62       80.53      4.86 o 
   1  -2  12       48.67       49.74      6.63 o 
   2  -2  12       30.82       33.32      2.85 o 
   3  -2  12      142.45      141.71      6.65 o 
   4  -2  12       52.51       50.66      2.67 o 
   5  -2  12       87.31       86.10      2.75 o 
   6  -2  12       12.45       14.66      0.88 o 
  -3  -1  12        1.59        2.42      0.67 o 
  -2  -1  12      232.24      240.67      7.92 o 
  -1  -1  12       37.42       39.13      4.16 o 
   0  -1  12      111.08      117.20     10.36 o 
   1  -1  12       97.78      113.15     11.71 o 
   2  -1  12      100.26      113.91      4.86 o 
   3  -1  12       10.41        8.17      1.03 o 
   4  -1  12        6.89        5.49      0.96 o 
   5  -1  12       25.02       25.38      2.60 o 
   6  -1  12       50.72       54.55      2.44 o 
  -3   0  12        3.23        1.13      1.09 o 
  -2   0  12        3.26        4.71      1.75 o 
  -1   0  12       13.74       10.73      1.29 o 
   0   0  12       23.90       26.16      1.98 o 
   1   0  12       81.63       87.54      2.55 o 
   2   0  12       12.97       10.84      0.77 o 
   3   0  12        0.52        2.90      1.03 o 
   4   0  12        0.14        3.99      1.23 o 
   5   0  12       12.43       10.51      0.96 o 
   6   0  12        1.10        1.13      0.44 o 
  -3   1  12        5.66        3.56      0.81 o 
  -2   1  12        0.38        0.95      0.52 o 
  -1   1  12       25.28       23.04      1.41 o 
   0   1  12       24.73       21.30      1.18 o 
   1   1  12      152.71      148.79      5.26 o 
   2   1  12       37.77       35.02      2.08 o 
   3   1  12        1.82        1.62      0.70 o 
   4   1  12      151.95      152.48      4.14 o 
   5   1  12        0.97        4.69      1.79 o 
   6   1  12       45.92       38.24      4.84 o 
   7   1  12       57.64       66.03      2.14 o 
  -3   2  12      151.42      154.56      6.12 o 
  -2   2  12        7.02        4.41      0.86 o 
  -1   2  12       14.11       11.54      0.97 o 
   0   2  12       54.30       48.40      2.57 o 
   1   2  12       58.03       51.58      3.43 o 
   2   2  12       18.80       15.26      1.04 o 
   3   2  12       33.68       37.76      2.81 o 
   4   2  12        3.29        5.23      0.67 o 
   5   2  12      365.91      400.10     25.32 o 
   6   2  12       88.80       82.83      2.64 o 
   7   2  12        3.00        2.94      0.71 o 
  -3   3  12       32.69       31.89      2.46 o 
  -2   3  12        1.75        4.88      0.79 o 
  -1   3  12      113.58      103.50      4.90 o 
   0   3  12       28.17       26.37      1.29 o 
   1   3  12       39.75       40.65      2.10 o 
   2   3  12        1.90        1.23      0.24 o 
   3   3  12       74.56       68.94      3.50 o 
   4   3  12       82.01       82.81      2.43 o 
   5   3  12      172.15      167.10      7.28 o 
   6   3  12       46.13       46.56      4.92 o 
   7   3  12      256.37      265.39     11.03 o 
  -3   4  12       32.74       28.41      5.46 o 
  -2   4  12       10.03        8.80      1.59 o 
  -1   4  12       43.86       46.93      3.50 o 
   0   4  12       33.67       31.42      2.26 o 
   1   4  12       15.66       13.04      0.97 o 
   2   4  12        2.83        5.01      1.06 o 
   3   4  12       31.41       30.81      1.54 o 
   4   4  12       97.30       92.55      2.82 o 
   5   4  12      152.97      164.32      7.15 o 
   6   4  12       17.83       16.82      2.81 o 
   7   4  12        1.56        1.43      0.67 o 
  -2   5  12       26.22       25.72      5.43 o 
  -1   5  12        1.28        1.53      0.54 o 
   0   5  12       71.87       71.86      4.67 o 
   1   5  12       68.18       77.45      5.26 o 
   2   5  12      136.24      145.22      3.96 o 
   3   5  12       18.81       18.06      1.39 o 
   4   5  12        0.05        1.69      1.14 o 
   5   5  12       13.93       11.27      1.77 o 
   6   5  12        5.52        6.43      1.65 o 
  -2   6  12        1.40        2.93      1.18 o 
  -1   6  12        4.45        5.83      1.16 o 
   0   6  12        0.90        1.73      0.66 o 
   1   6  12        0.02        3.42      1.49 o 
   2   6  12        2.55        3.72      0.99 o 
   3   6  12       26.62       25.44      1.88 o 
   4   6  12       22.95       19.88      2.73 o 
   5   6  12        3.55        1.42      0.71 o 
   6   6  12       17.18       13.96      2.64 o 
  -1   7  12       26.75       26.32      5.92 o 
   0   7  12        0.22        1.17      0.57 o 
   1   7  12       62.39       69.25      3.21 o 
   2   7  12        3.87        3.51      0.74 o 
   3   7  12        9.28       11.41      1.24 o 
   4   7  12       20.11       18.18      2.09 o 
   5   7  12       90.95       88.68      5.28 o 
   0   8  12       43.11       51.96      1.84 o 
   1   8  12       40.31       35.78      2.43 o 
   2   8  12       43.91       52.39      3.28 o 
   3   8  12       29.60       27.82      2.78 o 
   4   8  12       14.94       11.79      1.61 o 
   5   8  12      201.02      211.79      7.57 o 
   0  -4  13       12.40       10.87      2.88 o 
   1  -4  13        4.70        4.49      1.73 o 
   2  -4  13       30.50       30.19      4.96 o 
   3  -4  13        0.00        1.76      0.90 o 
  -1  -3  13       98.24      104.60      6.15 o 
   0  -3  13        3.77        7.34      2.18 o 
   1  -3  13        1.93        1.79      0.89 o 
   2  -3  13       11.71        9.40      2.60 o 
   3  -3  13       19.41       23.68      5.21 o 
   4  -3  13        8.21        6.17      1.21 o 
  -2  -2  13       20.43       16.37      2.61 o 
  -1  -2  13        1.22        1.82      1.53 o 
   0  -2  13        8.32        6.23      1.89 o 
   1  -2  13        4.00        1.88      0.89 o 
   2  -2  13        5.16        4.28      1.10 o 
   3  -2  13        3.49        3.56      1.73 o 
   4  -2  13        0.13        1.64      0.40 o 
   5  -2  13        0.02        1.21      0.40 o 
  -2  -1  13        0.00        0.09      0.48 o 
  -1  -1  13        5.17        3.64      1.83 o 
   0  -1  13       54.16       56.32      3.85 o 
   1  -1  13       16.90       17.06      3.08 o 
   2  -1  13       22.95       22.24      2.03 o 
   3  -1  13      139.27      153.36      6.72 o 
   4  -1  13        1.36        1.74      0.53 o 
   5  -1  13       45.21       45.58      2.11 o 
  -2   0  13        7.20       12.82      1.58 o 
  -1   0  13        5.84        2.88      1.08 o 
   0   0  13       91.54       78.08      5.32 o 
   1   0  13       53.40       46.63      3.97 o 
   2   0  13       45.29       43.86      3.74 o 
   3   0  13      157.24      178.14      8.01 o 
   4   0  13      102.61      114.68      3.91 o 
   5   0  13       16.44       17.16      1.99 o 
   6   0  13      106.49      119.26      4.83 o 
  -2   1  13        0.11        1.27      0.80 o 
  -1   1  13        0.06        1.36      0.58 o 
   0   1  13        5.76        5.85      1.16 o 
   1   1  13        0.24        1.11      0.32 o 
   2   1  13        2.94        2.37      1.71 o 
   3   1  13       21.96       23.07      2.04 o 
   4   1  13       12.60       15.34      1.50 o 
   5   1  13       40.92       44.91      1.63 o 
   6   1  13       41.73       36.10      1.77 o 
  -2   2  13        9.59        9.01      1.74 o 
  -1   2  13        2.42        2.19      0.41 o 
   0   2  13        2.21        1.93      0.43 o 
   1   2  13        3.51        4.09      0.57 o 
   2   2  13       19.90       20.17      1.76 o 
   3   2  13        0.73        1.49      0.65 o 
   4   2  13        1.35        3.29      1.31 o 
   5   2  13        0.03        1.10      0.43 o 
   6   2  13       46.10       42.64      1.96 o 
  -2   3  13        0.83        0.78      0.42 o 
  -1   3  13       40.45       39.86      5.00 o 
   0   3  13        2.19        3.31      0.71 o 
   1   3  13      306.21      324.74     12.10 o 
   2   3  13       97.57       92.32      6.23 o 
   3   3  13       30.05       31.07      2.53 o 
   4   3  13       19.34       22.59      3.70 o 
   5   3  13      138.79      150.08      6.36 o 
   6   3  13        0.11        1.39      0.98 o 
  -2   4  13        3.35        4.91      0.87 o 
  -1   4  13        4.38        2.79      0.92 o 
   0   4  13       14.66       14.51      1.75 o 
   1   4  13       33.30       40.52      2.85 o 
   2   4  13        4.83        4.12      1.01 o 
   3   4  13       71.37       72.88      4.74 o 
   4   4  13      148.04      145.21      6.93 o 
   5   4  13        0.39        1.08      0.69 o 
   6   4  13       68.53       77.13      4.68 o 
  -1   5  13       15.87       12.23      2.30 o 
   0   5  13       32.43       32.12      4.98 o 
   1   5  13       23.02       22.74      3.17 o 
   2   5  13       96.86      107.98      3.66 o 
   3   5  13       22.95       22.43      3.02 o 
   4   5  13       55.70       50.83      2.85 o 
   5   5  13        9.82        7.39      1.79 o 
   6   5  13       94.21       99.66      4.01 o 
  -1   6  13      206.03      238.25      8.24 o 
   0   6  13       54.42       55.39      3.48 o 
   1   6  13        1.59        1.82      0.47 o 
   2   6  13      195.01      222.67      6.23 o 
   3   6  13       10.59       11.32      1.95 o 
   4   6  13       18.39       18.39      2.73 o 
   5   6  13       72.31       82.16      4.90 o 
   1   7  13        0.61        3.11      1.14 o 
   2   7  13        0.00        1.50      0.44 o 
   4   7  13      168.39      196.41     10.90 o 
   1  -3  14       28.63       23.91      4.66 o 
   2  -3  14       99.42       91.14      6.54 o 
   0  -2  14        0.59        0.77      0.57 o 
   1  -2  14        8.11        9.42      1.91 o 
   2  -2  14        1.36        2.09      1.11 o 
   3  -2  14       32.01       37.98      6.52 o 
   4  -2  14       27.71       25.21      1.26 o 
  -1  -1  14        0.02        1.64      0.93 o 
   0  -1  14        1.43        1.62      0.73 o 
   1  -1  14        3.94        2.61      0.89 o 
   2  -1  14       10.89       12.17      3.08 o 
   3  -1  14        1.64        1.51      0.50 o 
   4  -1  14        7.20        6.97      1.17 o 
  -1   0  14       16.59       18.96      3.58 o 
   0   0  14        2.13        4.64      1.54 o 
   1   0  14       32.85       26.49      6.22 o 
   2   0  14       47.58       48.28      2.68 o 
   3   0  14        0.02        1.85      0.43 o 
   4   0  14       18.79       15.27      2.45 o 
   5   0  14        0.78        0.39      0.47 o 
  -1   1  14       23.36       21.15      2.70 o 
   0   1  14       76.34       81.34      3.68 o 
   1   1  14       20.18       21.30      2.30 o 
   2   1  14       62.92       68.27      2.45 o 
   3   1  14        1.88        1.51      0.66 o 
   4   1  14       51.14       46.09      4.72 o 
   5   1  14       23.53       18.59      2.70 o 
  -1   2  14        0.23        1.40      0.80 o 
   0   2  14       15.36       17.12      1.93 o 
   1   2  14        0.33        1.14      1.53 o 
   2   2  14       13.54       11.40      1.34 o 
   3   2  14        1.23        1.38      1.64 o 
   4   2  14        0.62        0.90      0.40 o 
   5   2  14       16.09       15.93      2.32 o 
  -1   3  14        7.52        5.72      1.60 o 
   0   3  14        0.13        0.85      0.25 o 
   1   3  14        9.28        8.32      1.78 o 
   2   3  14      104.24      109.18      5.23 o 
   3   3  14       74.09       82.94      3.63 o 
   4   3  14       72.84       83.29      3.76 o 
   5   3  14       36.79       40.75      2.66 o 
   0   4  14       14.07       11.95      1.56 o 
   1   4  14       84.15       88.85      5.10 o 
   2   4  14       32.91       31.13      4.81 o 
   3   4  14       41.49       42.42      2.16 o 
   4   4  14        1.23        1.67      0.61 o 
   5   4  14      130.42      136.47      7.72 o 
   0   5  14       74.84       72.24      4.53 o 
   1   5  14        1.57        2.30      1.09 o 
   2   5  14        0.89        1.49      0.57 o 
   3   5  14        0.03        1.01      0.57 o 
   4   5  14        1.70        3.33      1.04 o 
   5   5  14      101.48      110.43      4.33 o 
   1   6  14        0.45        2.27      1.05 o 
   2   6  14       61.51       64.14      3.89 o 
   3   6  14       60.98       57.68      3.56 o 
   4   6  14       55.25       60.29      2.72 o 
   2  -1  15       60.18       54.17      5.77 o 
   1   0  15        0.27        1.54      0.85 o 
   2   0  15        0.41        0.24      0.44 o 
   3   0  15        1.11        0.75      0.27 o 
   0   1  15        4.19        2.61      0.78 o 
   1   1  15       19.29       25.79      4.62 o 
   2   1  15       42.17       44.47      2.40 o 
   3   1  15        6.00        4.07      0.92 o 
   4   1  15       82.92       86.85      5.48 o 
   1   2  15       12.46       12.11      3.21 o 
   2   2  15        1.32        1.21      0.68 o 
   3   2  15       42.07       40.12      4.05 o 
   4   2  15      364.49      414.29     13.64 o 
   1   3  15       29.37       22.91      4.07 o 
   3   3  15      108.18      116.89      6.60 o 
   4   3  15       16.84       19.12      1.30 o 
   1   4  15        0.05        0.11      0.28 o 
   2   4  15        5.64        5.30      1.12 o 
   3   4  15        6.13        4.74      1.04 o 
                                                 
